# Supplementary material for: Circulating proteins to predict COVID-19 severity
Source: Sci Rep. 2023 Apr 17;13:6236. doi: 10.1038/s41598-023-31850-y (PMC10107586; doi:10.1038/s41598-023-31850-y)
Supplement: Supplementary file 2 — Supplementary Tables. [file 41598_2023_31850_MOESM2_ESM.xlsx]

## Sheet: ST1
Supplementary Table 1: Logistic regression of a single SOMAmer reagent on severe COVID-19, adjusting for sex, age, sample processing time, and hospital site.
SOMAmer ID	OR	95% CI Lower	95% CI Upper	P value	P FDR
NADK.13624.17	4.42485	3.31978	6.04292	1.77525e-22	8.84782e-19
CXCL10.4141.79	3.44619	2.65386	4.56214	2.96399e-19	7.38626e-16
WARS.9870.17	3.81095	2.86381	5.19964	1.23731e-18	2.05559e-15
VIM.15540.6	4.08357	3.0206	5.67062	1.74472e-18	2.17392e-15
LST1.9531.24	3.63526	2.74845	4.9167	2.89567e-18	2.88641e-15
TNXB.5698.60	0.248824	0.179386	0.336309	3.56585e-18	2.96204e-15
EPHA4.16288.17	0.262968	0.191637	0.351756	5.64378e-18	4.01837e-15
CDH5.2819.23	0.257168	0.186233	0.346012	7.24397e-18	4.51299e-15
CDON.4541.49	0.277739	0.204687	0.367994	9.49262e-18	4.88025e-15
TNFRSF8.2605.49	3.48389	2.64504	4.68676	1.05887e-17	4.88025e-15
CELF2.7245.2	3.21241	2.48032	4.2354	1.0771e-17	4.88025e-15
CSF1.3738.54	3.80342	2.83058	5.22669	1.18097e-17	4.90495e-15
ISG15.14151.4	3.42433	2.609	4.59893	1.44153e-17	5.52659e-15
MX1.17460.51	3.07294	2.39103	4.01968	2.04963e-17	7.29667e-15
INSR.3448.13	0.270263	0.196912	0.361481	2.68482e-17	8.92076e-15
MRC2.3041.55	0.278289	0.203964	0.370221	3.51321e-17	1.09437e-14
PRKCZ.2645.54	3.33232	2.54122	4.45592	3.9087e-17	1.14594e-14
EFNB3.2514.65	3.33314	2.53839	4.46901	6.37825e-17	1.76607e-14
IL22RA1.3620.67	3.40109	2.57745	4.59035	8.10767e-17	2.12677e-14
CNTN4.3298.52	0.303078	0.225881	0.397618	1.10969e-16	2.76534e-14
MMP17.2838.53	3.23553	2.47077	4.3165	1.40987e-16	3.34609e-14
TGFB1.2333.72	3.58082	2.67053	4.90471	1.72689e-16	3.9122e-14
ITIH2.9326.33	0.242727	0.170503	0.335498	2.14973e-16	4.65838e-14
SOD1.2794.60	3.17666	2.43278	4.23171	2.4226e-16	5.03094e-14
BSG.3585.54	3.69253	2.73529	5.11588	2.54528e-16	5.07427e-14
H2AFZ.4163.5	3.16798	2.42048	4.23247	5.44285e-16	1.04335e-13
PECAM1.2695.25	3.16098	2.41599	4.22487	6.11944e-16	1.1296e-13
MFRP.3685.53	3.10692	2.37658	4.14541	1.23574e-15	2.15604e-13
CTSG.2431.17	2.95733	2.28703	3.89429	1.25452e-15	2.15604e-13
HIST3H2BB.18823.52	3.21018	2.43652	4.32338	1.37445e-15	2.28341e-13
MAP2K4.5242.37	0.347306	0.264942	0.446916	1.93491e-15	3.11083e-13
NUCB1.10451.11	2.8462	2.21627	3.72064	2.20064e-15	3.4275e-13
PFDN2.19243.2	3.09027	2.35891	4.1343	2.86254e-15	4.32331e-13
L1CAM.4246.40	0.312041	0.230857	0.412207	3.03203e-15	4.44461e-13
PRND.18231.147	0.303741	0.223055	0.403908	3.27358e-15	4.61543e-13
ANTXR2.15559.5	0.33952	0.256923	0.44025	3.33378e-15	4.61543e-13
CRTAC1.5632.6	0.341928	0.259168	0.442984	3.76875e-15	4.99922e-13
ENTPD3.4436.1	2.97533	2.28877	3.94596	3.81161e-15	4.99922e-13
CLEC7A.3603.60	2.91682	2.2538	3.84847	3.94e-15	5.03512e-13
B4GALT6.10832.24	0.329809	0.247258	0.430926	4.3988e-15	5.4809e-13
NPPA.5443.62	3.29794	2.47679	4.50392	4.62239e-15	5.61902e-13
PSMA2.4280.47	3.02776	2.31711	4.0395	4.97806e-15	5.9073e-13
ITIH3.7145.1	3.23608	2.43735	4.39526	5.17573e-15	5.99904e-13
CCL7.4886.3	3.0044	2.30112	4.01101	7.73598e-15	8.76276e-13
COL11A2.11278.4	0.332284	0.248906	0.434559	8.10369e-15	8.94759e-13
ISLR2.13124.20	0.337128	0.253483	0.43937	8.2582e-15	8.94759e-13
PTH1R.13470.43	3.4243	2.5392	4.7369	9.11516e-15	9.66595e-13
HDGFRP2.4553.65	2.78774	2.16896	3.64884	9.78421e-15	1.01593e-12
ZNF334.12763.69	0.304823	0.222907	0.407543	1.06242e-14	1.08063e-12
ROR1.2590.69	0.312137	0.229553	0.415192	1.20476e-14	1.2009e-12
LRRC4C.9369.174	0.340039	0.255588	0.443267	1.43725e-14	1.40456e-12
MAFG.19281.86	2.74963	2.14049	3.5901	1.60017e-14	1.5337e-12
CLEC11A.4500.50	2.79619	2.16872	3.67314	1.8034e-14	1.69587e-12
IGF1R.4232.19	0.324542	0.240397	0.428146	1.90328e-14	1.75666e-12
GNS.3616.3	2.85559	2.20005	3.77956	2.62141e-14	2.37547e-12
DPY30.13943.38	2.95969	2.2589	3.95986	3.19319e-14	2.84194e-12
RBBP4.15331.47	2.60195	2.04672	3.36015	3.57922e-14	3.12962e-12
DUT.9995.6	2.82024	2.17598	3.72576	3.66824e-14	3.14944e-12
CLEC11A.2966.65	2.74032	2.12938	3.59233	3.72827e-14	3.14944e-12
CD4.3143.3	2.8697	2.20514	3.81347	4.11098e-14	3.41485e-12
PMEL.6472.40	0.345277	0.25928	0.450746	4.31234e-14	3.5234e-12
CRIM1.8699.43	2.75589	2.1369	3.62151	4.45157e-14	3.57849e-12
DCN.2666.53	2.91073	2.22504	3.8869	5.42388e-14	4.29089e-12
SERPINA4.3449.58	0.366876	0.279462	0.472375	6.27294e-14	4.88506e-12
ANGPTL4.3796.79	2.71823	2.11018	3.56619	7.16937e-14	5.49725e-12
HIST2H2BE.14143.8	3.03055	2.29034	4.09981	7.54324e-14	5.64659e-12
APLP1.7210.25	0.337901	0.251245	0.44429	7.59072e-14	5.64659e-12
SPTLC2.7267.2	2.81334	2.16515	3.73034	8.3168e-14	6.09572e-12
CR1.19556.12	0.360304	0.272579	0.466676	8.93864e-14	6.45655e-12
HSP90AA1.2625.53	2.97645	2.25684	4.01309	9.95996e-14	7.09149e-12
LIFR.5837.49	0.349304	0.261509	0.456618	1.25699e-13	8.82373e-12
STK16.3471.49	2.63772	2.0572	3.44367	1.4175e-13	9.81228e-12
PGLYRP2.5601.2	0.374841	0.285985	0.482173	1.6128e-13	1.09376e-11
HIST3H2A.14144.3	2.92937	2.22458	3.94212	1.62396e-13	1.09376e-11
AGRN.15483.377	2.80836	2.15604	3.73882	1.72598e-13	1.14697e-11
IL21R.9366.54	2.79017	2.14231	3.70422	1.87012e-13	1.22641e-11
NPTN.7194.36	0.363202	0.274543	0.471689	2.02682e-13	1.31191e-11
OIT3.6296.36	2.61056	2.03767	3.40446	2.11294e-13	1.35012e-11
SRSF7.12987.12	2.63964	2.05249	3.45142	2.23201e-13	1.40814e-11
NXT1.9942.2	2.52643	1.98547	3.26443	2.48225e-13	1.54644e-11
ADAMDEC1.9115.78	2.84967	2.17172	3.81728	3.06494e-13	1.86408e-11
NID1.3213.65	2.69674	2.08276	3.5536	3.0669e-13	1.86408e-11
AFM.4763.31	0.378186	0.288439	0.487044	3.12524e-13	1.87665e-11
TNFSF18.2708.54	2.81464	2.15297	3.7612	3.27438e-13	1.9428e-11
BMP10.3587.53	2.82705	2.15796	3.78309	3.65077e-13	2.14064e-11
GFRA3.2505.49	2.69264	2.07789	3.54967	3.8385e-13	2.22454e-11
CST7.3302.58	2.70393	2.08633	3.57399	3.99195e-13	2.28688e-11
CA11.8859.51	0.346502	0.257248	0.457097	4.53647e-13	2.56929e-11
CA4.14069.61	0.313755	0.226078	0.423966	4.61988e-13	2.58713e-11
BDNF.2421.7	2.64413	2.04833	3.47299	4.75624e-13	2.6339e-11
ROBO2.5116.62	0.381346	0.290845	0.491058	4.85872e-13	2.6389e-11
SERPINA3.4153.11	2.63337	2.04281	3.45711	4.87117e-13	2.6389e-11
HPGDS.12549.33	0.380407	0.28991	0.490371	5.0917e-13	2.72872e-11
HOPX.19196.73	3.13037	2.32538	4.32433	5.15891e-13	2.73532e-11
CDC42BPB.3629.60	2.82025	2.14635	3.77949	6.26108e-13	3.28476e-11
PLA2G10.2949.6	3.0765	2.28605	4.22571	6.88704e-13	3.56488e-11
TNFRSF13B.2704.74	2.50851	1.9666	3.2525	6.93808e-13	3.56488e-11
MPO.2580.83	2.59755	2.01909	3.40363	7.01163e-13	3.56592e-11
FGF8.2443.10	2.62857	2.0364	3.45528	7.20252e-13	3.626e-11
DNASE1L2.6324.11	2.48795	1.95364	3.21952	7.76111e-13	3.86814e-11
CLSTN3.6291.55	2.55086	1.98887	3.3267	8.7643e-13	4.32488e-11
TNFRSF10B.5534.49	2.91337	2.19179	3.95095	1.03754e-12	5.06972e-11
CA6.3352.80	0.381365	0.289693	0.493474	1.18085e-12	5.71396e-11
GCH1.11185.145	2.98095	2.23321	4.08325	1.22695e-12	5.87993e-11
ANAPC10.12345.4	2.82651	2.14633	3.81826	1.40485e-12	6.66835e-11
ARHGDIA.6454.38	2.74482	2.09389	3.66616	1.45122e-12	6.82347e-11
CNTN1.2974.61	0.352397	0.260717	0.465166	1.47626e-12	6.87633e-11
TPO.3873.51	2.80008	2.12414	3.76096	1.50846e-12	6.96126e-11
EWSR1.12988.49	2.5193	1.96482	3.28234	1.53475e-12	7.01762e-11
NETO1.5639.49	2.51963	1.96625	3.28551	1.57087e-12	7.07285e-11
NEGR1.13109.82	0.373716	0.281676	0.486705	1.57521e-12	7.07285e-11
CGREF1.6257.56	2.5225	1.96583	3.29028	1.72491e-12	7.67585e-11
CMA1.3423.59	2.5907	2.00755	3.41042	1.74402e-12	7.69223e-11
LTA4H.3204.2	2.63974	2.03407	3.49272	1.79969e-12	7.86813e-11
BCL2.3412.7	2.84973	2.14726	3.85466	2.10042e-12	9.10305e-11
BMP4.15667.39	0.379928	0.28689	0.493364	2.37222e-12	1.01924e-10
LRRC15.6557.50	0.394359	0.301215	0.507362	2.42313e-12	1.03221e-10
HSPA1A.6563.78	2.39941	1.89206	3.09089	2.50154e-12	1.04027e-10
TLR4.LY96.3647.49	0.367795	0.274941	0.481791	2.50583e-12	1.04027e-10
PRDX4.7789.182	2.76005	2.10215	3.7146	2.51172e-12	1.04027e-10
HSP90AB1.5467.15	2.86852	2.1585	3.89784	2.52553e-12	1.04027e-10
IL15RA.3445.53	2.65293	2.03664	3.52017	2.61628e-12	1.06882e-10
ITIH4.4811.33	2.71972	2.07248	3.63489	2.68877e-12	1.0895e-10
MDGA2.19372.7	0.399578	0.306351	0.512877	2.71582e-12	1.09159e-10
FURIN.6276.16	2.43512	1.91214	3.15351	2.84189e-12	1.13312e-10
CLEC3B.5701.81	0.390928	0.297285	0.50455	3.07581e-12	1.19943e-10
PLA2R1.10916.44	0.400402	0.306681	0.51346	3.07794e-12	1.19943e-10
SCN2B.8353.15	0.308099	0.218507	0.423919	3.09193e-12	1.19943e-10
PCYOX1.6431.68	0.386534	0.292932	0.500399	3.10445e-12	1.19943e-10
PDE1A.5253.1	2.60929	2.01113	3.4519	3.16949e-12	1.21513e-10
CRABP2.11696.7	0.387836	0.294388	0.502025	3.20243e-12	1.21839e-10
APOC1.15364.101	0.390973	0.297317	0.504762	3.28315e-12	1.23964e-10
CXADR.11204.80	0.319544	0.228328	0.434944	3.68201e-12	1.37978e-10
SRSF6.11573.3	2.33319	1.84867	2.98474	3.81258e-12	1.41805e-10
CDK2.CCNA2.3357.67	2.57719	1.99005	3.40106	3.85372e-12	1.42274e-10
EHMT2.5843.60	0.365179	0.271667	0.480453	3.98178e-12	1.45921e-10
MED1.3892.21	2.60635	2.00728	3.45667	4.59874e-12	1.673e-10
ATP1B2.7218.87	0.403326	0.308872	0.517355	4.76771e-12	1.7219e-10
ADGRG5.4551.72	2.50502	1.94795	3.28334	4.9227e-12	1.76509e-10
PLOD3.10612.18	2.31755	1.83773	2.96449	5.05655e-12	1.80013e-10
RBL2.13565.2	2.47767	1.93047	3.23497	5.12472e-12	1.81146e-10
PLXND1.19561.216	0.377133	0.282557	0.492607	5.65283e-12	1.98406e-10
LDHB.3890.8	2.57716	1.98634	3.4096	6.01479e-12	2.09634e-10
PLA2G5.2449.1	2.56616	1.98142	3.39456	6.29913e-12	2.1802e-10
PEAR1.8275.31	0.416956	0.321802	0.530764	6.58277e-12	2.26266e-10
NAGPA.11208.15	0.399542	0.30436	0.51497	7.3413e-12	2.5061e-10
C1QTNF3.7251.64	0.410118	0.314797	0.524785	7.42428e-12	2.51718e-10
PCSK2.6117.4	2.43835	1.90366	3.17623	8.06226e-12	2.71502e-10
LCP1.17231.1	2.38307	1.86809	3.08635	1.11249e-11	3.72123e-10
GLUL.19238.12	2.27797	1.80624	2.91185	1.28307e-11	4.2632e-10
C1QTNF1.6304.8	2.40824	1.88045	3.13088	1.2975e-11	4.28261e-10
SFN.4829.43	2.6007	1.99163	3.47363	1.47979e-11	4.85214e-10
FCGR1A.3312.64	2.55714	1.9632	3.39114	1.55232e-11	5.05669e-10
NTM.8428.102	0.411338	0.314889	0.528466	1.59241e-11	5.1536e-10
RNASE10.5602.62	2.95757	2.18426	4.10957	1.68477e-11	5.41734e-10
NUDT9.9482.110	2.57408	1.97208	3.42343	1.71914e-11	5.49244e-10
NANP.16863.47	3.25536	2.34331	4.66646	1.78304e-11	5.66029e-10
HRASLS2.7822.11	2.31158	1.82478	2.97766	1.80991e-11	5.70925e-10
HIST1H3A.14146.92	2.22678	1.77327	2.83254	1.90241e-11	5.96328e-10
LILRA4.8299.66	0.341429	0.246454	0.462458	2.03993e-11	6.35437e-10
CR2.15570.99	0.39126	0.29406	0.509939	2.1716e-11	6.72252e-10
MST1R.2640.3	2.32117	1.82762	2.99641	2.26493e-11	6.96816e-10
MDK.2911.27	2.42724	1.88619	3.18023	2.5533e-11	7.80714e-10
CPD.7917.17	2.8279	2.10544	3.88387	2.59823e-11	7.89609e-10
NCAM2.6507.16	0.385528	0.287999	0.505188	2.7242e-11	8.22872e-10
IFIT3.13642.90	2.22114	1.76573	2.82641	2.74426e-11	8.23938e-10
SET.5364.7	0.38956	0.292168	0.509489	2.78302e-11	8.30572e-10
PSMA1.3859.50	3.42434	2.41278	4.99077	2.92615e-11	8.6809e-10
RSPO2.4566.24	2.48186	1.91908	3.28312	2.98166e-11	8.79325e-10
IL18.5661.15	2.40545	1.8694	3.14026	3.04152e-11	8.91703e-10
FGF12.4392.54	2.45345	1.90037	3.2307	3.1409e-11	9.15238e-10
FLT4.16035.8	0.37728	0.279375	0.497192	3.15853e-11	9.15238e-10
TNFSF15.2968.61	2.67874	2.02598	3.63122	3.40487e-11	9.80916e-10
HMOX2.2622.18	2.84599	2.11081	3.92211	3.43598e-11	9.84191e-10
LRIG1.18831.6	2.25334	1.78324	2.88685	3.50007e-11	9.96821e-10
TMEM132D.13416.8	0.372194	0.274879	0.494151	3.64708e-11	1.02753e-09
TRA2B.12373.73	2.37619	1.85335	3.09756	3.65045e-11	1.02753e-09
LGALS9.9197.4	2.40953	1.8729	3.15655	3.66976e-11	1.02753e-09
FTL.15324.58	2.49161	1.91895	3.30059	3.79947e-11	1.05791e-09
FAP.5029.3	0.404691	0.306451	0.524538	3.88428e-11	1.07551e-09
KRT7.11383.41	2.64526	2.00594	3.57467	3.92076e-11	1.07962e-09
THBS4.3340.53	0.421982	0.323817	0.541099	4.11574e-11	1.12708e-09
KREMEN2.3202.28	2.3811	1.85456	3.10875	4.25765e-11	1.15957e-09
RBFOX2.11462.8	2.60252	1.9795	3.49776	4.31324e-11	1.16832e-09
FTH1.FTL.5934.1	2.47462	1.90711	3.27603	4.76958e-11	1.28495e-09
ICAM3.2649.77	2.42307	1.87618	3.18569	5.37704e-11	1.44082e-09
PLXNC1.4564.2	0.42281	0.323872	0.542327	5.46952e-11	1.45776e-09
RPRD1B.19126.4	2.75502	2.05681	3.77787	6.2493e-11	1.65673e-09
ATRN.15499.11	0.428662	0.329494	0.548461	6.67197e-11	1.75942e-09
ASNA1.13620.10	2.44897	1.88787	3.23738	7.03402e-11	1.84514e-09
TPP1.17691.1	2.25599	1.77838	2.90591	7.84999e-11	2.04839e-09
SMOC1.13118.5	2.46298	1.89622	3.26991	7.99605e-11	2.07564e-09
PUF60.10575.31	2.28428	1.79194	2.95415	8.66501e-11	2.23764e-09
RNF41.13411.21	2.53311	1.9311	3.38869	8.73101e-11	2.24306e-09
LMNB1.3889.64	2.4626	1.89395	3.27001	9.40474e-11	2.40375e-09
CCL27.2192.63	2.47346	1.89879	3.28793	9.53581e-11	2.42482e-09
RBM39.4284.18	2.31748	1.8099	3.01337	9.72745e-11	2.461e-09
LAYN.2635.61	2.35566	1.82809	3.07713	9.97626e-11	2.5112e-09
SIGLEC11.8913.22	2.53632	1.93174	3.39914	1.00593e-10	2.51936e-09
FAM20B.7198.197	0.458168	0.359035	0.576853	1.0187e-10	2.53859e-09
ZNF264.9993.11	2.23403	1.76279	2.87409	1.06277e-10	2.62546e-09
NMI.17512.2	2.30537	1.80242	2.99471	1.06446e-10	2.62546e-09
HSPA1A.14237.1	0.440336	0.340532	0.560823	1.06936e-10	2.62546e-09
CD226.5062.60	2.18319	1.73315	2.78704	1.07585e-10	2.62845e-09
CYB5D2.10924.258	0.411549	0.311289	0.534334	1.10031e-10	2.66874e-09
TP53I3.17748.21	2.25437	1.77397	2.90938	1.10305e-10	2.66874e-09
DNAJC19.4545.53	2.94587	2.14477	4.1445	1.19565e-10	2.87881e-09
ANTXR1.10464.6	0.435635	0.3351	0.556646	1.26962e-10	3.04221e-09
FARS2.13941.82	0.313376	0.216986	0.440565	1.29073e-10	3.07798e-09
KIF16B.11672.17	2.40119	1.85538	3.17089	1.39555e-10	3.29989e-09
MRAS.18297.8	2.57517	1.95244	3.48306	1.39702e-10	3.29989e-09
RGS5.16850.5	2.3226	1.81172	3.03472	1.42361e-10	3.34683e-09
SERPINA5.3389.7	0.449325	0.348875	0.569706	1.50287e-10	3.51658e-09
TEK.3773.15	0.441293	0.340515	0.562457	1.53043e-10	3.56432e-09
TCL1B.18276.34	2.37291	1.83804	3.12384	1.59712e-10	3.70236e-09
XCL1.4143.74	2.37233	1.83823	3.12426	1.61416e-10	3.72452e-09
RTP4.18315.38	2.17769	1.72583	2.78401	1.63368e-10	3.75219e-09
PYGL.11441.11	2.24608	1.76686	2.90539	1.64769e-10	3.76701e-09
BRPF1.11671.19	2.3976	1.84902	3.16438	1.67036e-10	3.8014e-09
CBLN4.5688.65	0.447516	0.346739	0.569276	1.88682e-10	4.2745e-09
BAG4.12844.10	2.34257	1.82138	3.0786	1.90691e-10	4.30047e-09
DEPP.7178.59	0.453356	0.352558	0.574397	1.93681e-10	4.34822e-09
GALNT3.6593.5	2.61737	1.97182	3.56818	1.95228e-10	4.3633e-09
IGLON5.6478.2	0.42751	0.326224	0.551222	1.98575e-10	4.41829e-09
FCAR.4987.17	2.38485	1.84354	3.15507	2.16082e-10	4.78646e-09
VWA2.7128.9	0.329768	0.231162	0.459383	2.28902e-10	5.0312e-09
TNFSF10.8833.20	2.43294	1.86768	3.23769	2.2915e-10	5.0312e-09
ARHGAP36.6289.78	2.59315	1.95774	3.53184	2.37124e-10	5.18345e-09
TXNRD1.13967.14	2.22286	1.74914	2.87067	2.42156e-10	5.27032e-09
GABARAP.17735.130	2.66075	1.98237	3.63816	2.44321e-10	5.29432e-09
FLRT2.13122.19	0.423699	0.321818	0.548468	2.57134e-10	5.54787e-09
VWA1.6385.63	2.14172	1.70161	2.73225	2.67118e-10	5.73843e-09
CILP2.8841.65	0.435164	0.333105	0.56007	3.17318e-10	6.7876e-09
TMPO.8265.225	2.423	1.85448	3.22325	3.21958e-10	6.84001e-09
CFP.2960.66	0.459767	0.358081	0.581801	3.22512e-10	6.84001e-09
LYVE1.3206.4	0.451718	0.349473	0.574243	3.34007e-10	7.05377e-09
CDHR3.8222.49	0.248291	0.157726	0.377396	3.71396e-10	7.81029e-09
TMPRSS15.3189.61	2.50382	1.89635	3.37287	3.95353e-10	8.27916e-09
SAA1.15515.2	2.58239	1.94496	3.53446	4.18226e-10	8.72149e-09
POSTN.3457.57	0.400637	0.297355	0.528552	4.33905e-10	9.01075e-09
BMP7.2972.57	0.421934	0.31851	0.549154	4.97026e-10	1.02589e-08
VIT.6234.74	0.433671	0.330372	0.559871	4.98127e-10	1.02589e-08
CD109.3290.50	0.438036	0.33438	0.563527	5.30834e-10	1.08876e-08
GOLM1.17456.53	2.14668	1.6965	2.75184	5.63662e-10	1.15135e-08
ADAMTSL2.6379.62	2.19766	1.72642	2.8429	5.71991e-10	1.16359e-08
NTM.10907.116	0.473673	0.371266	0.596258	5.85443e-10	1.18612e-08
ENPP5.6556.5	0.448954	0.345808	0.574752	5.88465e-10	1.18741e-08
DDX58.12382.2	2.09848	1.67072	2.6738	6.02567e-10	1.21097e-08
MYCT1.13541.1	2.3454	1.80916	3.10624	6.05738e-10	1.21245e-08
GDF9.3067.67	2.71166	1.99738	3.76202	6.37723e-10	1.27018e-08
SLITRK1.15539.15	0.437586	0.333421	0.563718	6.39677e-10	1.27018e-08
ACE.10714.7	0.439466	0.335509	0.565865	6.59396e-10	1.30414e-08
PLG.4150.75	2.14237	1.69486	2.75271	6.80648e-10	1.34085e-08
WISP1.3057.55	2.12516	1.6832	2.72007	6.86215e-10	1.34159e-08
CBLN1.9313.27	0.459419	0.355872	0.583938	6.86407e-10	1.34159e-08
UGP2.13939.14	2.2148	1.73509	2.88003	7.28664e-10	1.41658e-08
GABARAPL1.12661.44	2.59004	1.92999	3.54073	7.30461e-10	1.41658e-08
PLA2G2A.2692.74	2.03027	1.62855	2.55829	7.39248e-10	1.42807e-08
EDIL3.9360.33	0.435997	0.331527	0.563388	7.82037e-10	1.50489e-08
COL23A1.4543.65	2.61587	1.94454	3.59418	8.27993e-10	1.582e-08
CLPSL1.9526.3	2.1053	1.66945	2.68789	8.28457e-10	1.582e-08
LAP3.15610.72	2.02716	1.62579	2.55774	9.03936e-10	1.71955e-08
HSPA1A.7219.152	2.40101	1.82847	3.20805	9.72092e-10	1.84217e-08
BAGE3.6442.6	0.473987	0.369941	0.59828	1.06062e-09	1.99634e-08
TLL1.6383.90	0.455878	0.351135	0.582278	1.06146e-09	1.99634e-08
SEPHS1.14083.25	2.19595	1.71878	2.85424	1.13501e-09	2.12665e-08
FGFR3.3809.1	2.30096	1.77877	3.04481	1.16449e-09	2.17372e-08
HTATIP2.7753.21	2.22838	1.73559	2.91247	1.2362e-09	2.29897e-08
MAN1B1.7071.23	0.442604	0.336658	0.57019	1.25345e-09	2.32238e-08
TIMP2.2278.61	0.431566	0.326153	0.561683	1.27843e-09	2.35988e-08
HS6ST1.5465.32	2.14809	1.69268	2.77659	1.29683e-09	2.38502e-08
ADAMTS13.3175.51	0.428521	0.322668	0.558721	1.38387e-09	2.53573e-08
HNRNPH1.14309.8	0.383553	0.276813	0.515362	1.42915e-09	2.60912e-08
HMGN1.9187.2	0.348688	0.244423	0.485126	1.57349e-09	2.86215e-08
CPM.9416.77	0.482496	0.377803	0.607931	1.7913e-09	3.24649e-08
SIRT2.5030.52	0.380481	0.274507	0.51564	1.81596e-09	3.27926e-08
IGDCC4.9793.145	0.462993	0.357369	0.591625	1.97464e-09	3.55293e-08
CYR61.6264.9	2.1989	1.71416	2.87007	1.98369e-09	3.55637e-08
CHAD.13460.4	0.477948	0.37271	0.604458	1.99595e-09	3.56553e-08
OMG.16908.5	0.464776	0.359105	0.593357	2.06368e-09	3.67336e-08
SAA2.18832.65	2.0645	1.63688	2.63484	2.21085e-09	3.92131e-08
SCGB3A1.6252.62	0.46576	0.359443	0.593786	2.22974e-09	3.94079e-08
B3GNT8.9297.12	0.473996	0.367986	0.60089	2.26516e-09	3.98924e-08
TMX3.5654.70	2.45208	1.84634	3.3265	2.29739e-09	4.03176e-08
NPTXR.15511.37	0.464845	0.3584	0.593283	2.38207e-09	4.16569e-08
ABL2.5261.13	2.36232	1.79568	3.16185	2.4503e-09	4.2607e-08
CLTA.19257.11	2.23019	1.72798	2.92922	2.4535e-09	4.2607e-08
LTA.LTB.3505.6	0.436368	0.328449	0.566824	2.46438e-09	4.26474e-08
FGF9.19584.33	0.416392	0.30897	0.550353	2.5981e-09	4.48059e-08
PLA2G2C.8850.5	2.21064	1.72085	2.90402	2.64924e-09	4.55305e-08
NPS.6390.18	0.484752	0.378766	0.611119	2.75361e-09	4.71615e-08
BMP4.6326.20	2.58788	1.9115	3.58517	3.06468e-09	5.23094e-08
IL1R1.2991.9	0.498283	0.393153	0.623776	3.0933e-09	5.26177e-08
IGLL1.6485.59	0.45416	0.346146	0.584718	3.33844e-09	5.65945e-08
SMURF1.11557.3	2.24249	1.732	2.96024	3.36096e-09	5.67832e-08
HAMP.3504.58	2.38197	1.80911	3.21927	3.38202e-09	5.69458e-08
PLXNA1.9005.16	0.474861	0.367829	0.60329	3.43624e-09	5.7664e-08
PSMA6.3860.7	2.09487	1.6506	2.69997	3.58678e-09	5.98447e-08
KDR.3651.50	0.463861	0.356655	0.594678	3.5965e-09	5.98447e-08
CILP.5717.2	2.19529	1.70377	2.8745	3.60221e-09	5.98447e-08
CAPNS1.18299.13	2.10555	1.6547	2.71607	3.6348e-09	6.00416e-08
ANKRD46.7851.30	2.16005	1.68877	2.81985	3.63816e-09	6.00416e-08
ADAM17.8959.61	2.24544	1.73428	2.97365	3.85345e-09	6.33848e-08
KEL.7070.25	2.24934	1.73319	2.98016	4.25773e-09	6.98043e-08
NANOG.2732.58	2.15085	1.68106	2.80557	4.33746e-09	7.08784e-08
MYL3.18376.19	2.09688	1.647	2.70462	4.49448e-09	7.32042e-08
SHC4.11692.21	2.20162	1.70717	2.89709	4.66292e-09	7.57004e-08
STAB2.3399.31	2.12718	1.66461	2.76226	4.97119e-09	8.04429e-08
G3BP2.9831.12	2.33779	1.77633	3.14126	5.00985e-09	8.08061e-08
FCRL4.8973.23	0.436536	0.326873	0.57013	5.043e-09	8.10784e-08
GALNT11.8700.325	2.20629	1.71054	2.91108	5.13646e-09	8.23155e-08
PLA2G7.5015.15	0.505018	0.398814	0.6319	5.50252e-09	8.78993e-08
NEO1.8900.28	0.475513	0.367212	0.606136	5.71874e-09	9.10613e-08
IL3RA.13744.37	0.485775	0.378057	0.615585	6.07927e-09	9.64939e-08
QSOX2.8397.147	0.481185	0.372907	0.611292	6.15422e-09	9.73734e-08
MAT2B.18392.19	1.98613	1.58546	2.52116	6.2219e-09	9.81328e-08
ALCAM.5451.1	0.444385	0.334529	0.578559	6.30176e-09	9.90787e-08
GFRA1.3314.74	2.25175	1.73071	2.99789	6.52266e-09	1.02229e-07
MSMP.8080.24	0.494687	0.386879	0.624086	7.44911e-09	1.16384e-07
MXRA8.10521.10	0.494598	0.386893	0.624557	7.78505e-09	1.21252e-07
HSPA1A.16780.6	2.113	1.65165	2.74771	7.92609e-09	1.22861e-07
NOTCH3.5108.72	0.451468	0.341324	0.586224	7.93762e-09	1.22861e-07
UNC5D.16307.22	0.475678	0.366379	0.607908	8.28857e-09	1.27896e-07
ITIH1.7955.195	0.45559	0.345328	0.589986	8.33411e-09	1.28201e-07
TMEM132C.7173.141	0.466533	0.356676	0.599658	8.56257e-09	1.3131e-07
STAT1.10370.21	2.03428	1.60831	2.61166	8.83418e-09	1.3506e-07
CSF1R.13682.47	0.485857	0.37694	0.616979	8.8772e-09	1.35299e-07
GBP2.18891.98	1.97805	1.57766	2.51368	8.90412e-09	1.35299e-07
SEMA6A.7945.10	0.436523	0.32507	0.572636	9.15618e-09	1.38706e-07
RMI1.13926.1	2.28566	1.74393	3.06764	9.3588e-09	1.41346e-07
SCARF2.8956.96	0.442197	0.331105	0.579195	1.01297e-08	1.52527e-07
MATK.3823.9	2.38518	1.79014	3.24819	1.01927e-08	1.53013e-07
APCS.2474.54	2.09083	1.63664	2.71442	1.04325e-08	1.56143e-07
COL13A1.6570.1	0.457719	0.346854	0.593295	1.08119e-08	1.61336e-07
MAGEA10.13610.9	0.485694	0.375855	0.617794	1.1561e-08	1.72e-07
HEXB.15470.11	2.01239	1.59462	2.58041	1.15997e-08	1.72062e-07
CNDP2.3192.3	2.1837	1.68339	2.88214	1.1981e-08	1.76749e-07
KLKB1.4152.58	0.338165	0.229994	0.485325	1.19866e-08	1.76749e-07
RUVBL1.12365.108	0.460817	0.349378	0.596098	1.24914e-08	1.83649e-07
PPP2R3A.13665.35	0.493742	0.384143	0.625516	1.30623e-08	1.91478e-07
BCAR3.5262.57	2.28553	1.7353	3.07093	1.32813e-08	1.94117e-07
APOA1.2750.3	0.450883	0.338824	0.587373	1.33543e-08	1.94614e-07
HSPH1.17704.74	2.00055	1.58474	2.55968	1.35064e-08	1.96256e-07
EMILIN3.8773.172	0.442603	0.330782	0.581127	1.37495e-08	1.99207e-07
IL1RAPL2.5082.51	2.02017	1.59787	2.60043	1.39796e-08	2.01954e-07
GRN.4992.49	2.00754	1.58607	2.57367	1.60032e-08	2.30519e-07
NRXN3.5111.15	0.486674	0.375902	0.620437	1.65131e-08	2.37179e-07
ETNK1.8328.9	2.05285	1.61374	2.66159	1.66506e-08	2.38467e-07
IL4.2906.55	2.06768	1.62174	2.69102	1.7697e-08	2.52728e-07
IL1F5.18375.28	0.50446	0.39436	0.635803	1.83718e-08	2.61614e-07
FAM150B.6284.7	2.12817	1.64826	2.79148	1.84277e-08	2.61663e-07
HTRA1.15594.47	2.00424	1.58217	2.57335	2.00275e-08	2.83016e-07
ADAMTSL1.16890.37	0.458026	0.345199	0.596204	2.00451e-08	2.83016e-07
STC1.4930.21	2.00382	1.58204	2.57369	2.01083e-08	2.83106e-07
TBK1.3400.49	2.04685	1.60652	2.6518	2.04916e-08	2.87691e-07
GHR.2948.58	0.458429	0.345937	0.597562	2.113e-08	2.95821e-07
ETFA.17435.43	0.473472	0.360838	0.609481	2.15067e-08	2.99441e-07
CXCL14.5730.60	2.0145	1.58793	2.59578	2.15088e-08	2.99441e-07
RFXAP.12726.3	2.22399	1.70011	2.97927	2.18106e-08	3.02796e-07
ANGPTL1.11142.11	1.95157	1.55202	2.48195	2.23085e-08	3.08839e-07
C1RL.9348.1	2.05961	1.61083	2.67425	2.23698e-08	3.08839e-07
HRG.4996.66	0.520506	0.411078	0.650854	2.37346e-08	3.26776e-07
IL6ST.2620.4	0.497475	0.386046	0.630991	2.41703e-08	3.31859e-07
LEFTY2.15503.20	0.487171	0.375542	0.623143	2.44162e-08	3.34314e-07
NPW.9986.14	0.507899	0.397463	0.640585	2.47446e-08	3.37883e-07
NTRK2.4866.59	0.527301	0.418323	0.657059	2.58359e-08	3.51819e-07
TAF15.16865.62	2.01224	1.58181	2.59143	2.63311e-08	3.57586e-07
TMEM87B.13485.20	0.449418	0.334911	0.588957	2.72612e-08	3.69211e-07
C9.3060.43	2.08235	1.62136	2.72304	2.79499e-08	3.77513e-07
PTGFRN.12727.7	0.522186	0.412078	0.653524	3.14345e-08	4.23431e-07
IL22RA2.5087.5	0.447675	0.332445	0.588023	3.19946e-08	4.29814e-07
GOLM1.8983.7	1.94598	1.54552	2.48027	3.26615e-08	4.37594e-07
APOD.4712.28	2.10619	1.63156	2.7697	3.29783e-08	4.39879e-07
B4GALT1.13381.49	2.03826	1.59371	2.64365	3.30086e-08	4.39879e-07
HGF.2681.23	2.01212	1.5825	2.60321	3.3765e-08	4.48759e-07
FGF5.3065.65	2.13954	1.64926	2.83334	3.53063e-08	4.67996e-07
TLR5.18935.14	1.94107	1.54204	2.4741	3.59224e-08	4.749e-07
WDR5.17760.128	1.93617	1.53908	2.46579	3.6814e-08	4.85399e-07
KLK4.2833.20	2.19541	1.67519	2.93637	3.74777e-08	4.92847e-07
GDF11.MSTN.2765.4	0.465698	0.351456	0.606867	3.92736e-08	5.15104e-07
SFRP4.17447.52	0.532088	0.422299	0.663073	3.95491e-08	5.17356e-07
XRCC4.9886.28	2.00885	1.57783	2.59834	4.04694e-08	5.27714e-07
GPNMB.8289.8	0.506321	0.394185	0.641411	4.05527e-08	5.27714e-07
GBP1.15326.64	1.93622	1.53704	2.46704	4.20028e-08	5.45161e-07
MCEMP1.6283.60	1.94187	1.54163	2.484	4.64236e-08	6.00974e-07
ASRGL1.18313.4	2.07561	1.60872	2.72285	5.2347e-08	6.74197e-07
RRM2B.8925.25	1.92035	1.52821	2.44702	5.23504e-08	6.74197e-07
ZNF175.12716.3	2.07849	1.61252	2.733	5.2782e-08	6.78003e-07
HSPA1B.18901.26	2.00428	1.57096	2.59511	5.33407e-08	6.83419e-07
SH2D1A.4567.82	2.10615	1.62503	2.78049	5.39125e-08	6.88974e-07
IL10RB.2631.50	2.12138	1.63401	2.81034	5.40698e-08	6.89217e-07
LUM.13114.50	0.518152	0.40569	0.653043	5.79677e-08	7.37019e-07
PENK.9076.25	0.516946	0.404633	0.652534	5.88513e-08	7.46348e-07
BIRC5.3472.40	1.97663	1.5592	2.55481	6.00417e-08	7.59512e-07
BLNK.19225.11	2.03938	1.59288	2.67105	6.15729e-08	7.76909e-07
CAPG.4968.50	2.08055	1.6068	2.73455	6.30862e-08	7.93994e-07
COX4I2.7850.1	1.9547	1.54479	2.51314	6.42047e-08	8.04908e-07
NOP16.18228.30	2.93356	2.01198	4.39708	6.42764e-08	8.04908e-07
ST3GAL2.6281.51	1.95019	1.54058	2.50298	6.47514e-08	8.06707e-07
SH3GLB2.18222.34	0.502351	0.388313	0.640305	6.48914e-08	8.06707e-07
MCL1.9819.110	1.96014	1.54593	2.52051	6.49056e-08	8.06707e-07
YBX1.9751.72	1.93111	1.53063	2.46923	6.54046e-08	8.10887e-07
KLK11.2831.29	2.03466	1.58436	2.65546	6.59771e-08	8.15955e-07
ANXA8.18290.6	2.00123	1.56971	2.59961	6.73809e-08	8.31254e-07
ZNF10.11567.23	2.05585	1.60105	2.70632	6.95766e-08	8.56221e-07
MMP2.4160.49	0.510382	0.396523	0.647158	7.07437e-08	8.68439e-07
GSN.16607.78	0.464303	0.347857	0.608596	7.24406e-08	8.87086e-07
DTX3L.11643.73	1.88338	1.50329	2.38724	7.50716e-08	9.17051e-07
CLEC2D.7054.87	1.98083	1.55746	2.56563	7.56308e-08	9.21623e-07
NOTCH1.5107.7	0.448624	0.33151	0.595415	7.73019e-08	9.3969e-07
VEGFC.3132.1	2.03214	1.58067	2.65458	8.09886e-08	9.8211e-07
IFI16.13940.19	2.02806	1.57627	2.6457	8.17688e-08	9.89164e-07
GCNT2.7143.9	1.90414	1.5157	2.43093	8.50652e-08	1.02594e-06
DNAJC11.9783.75	2.20336	1.67039	2.98024	8.53112e-08	1.02594e-06
GPI.4272.46	2.10433	1.61912	2.79257	8.54265e-08	1.02594e-06
PF4V1.5663.18	0.494024	0.37808	0.634806	9.23134e-08	1.10599e-06
ODC1.13689.2	0.511631	0.39677	0.649484	9.34486e-08	1.1169e-06
PDYN.19638.9	0.414247	0.295996	0.565742	9.46442e-08	1.12849e-06
FATE1.7740.33	2.13067	1.63067	2.84372	9.53036e-08	1.13364e-06
ASAH1.5748.20	1.86342	1.48904	2.35552	9.79519e-08	1.16038e-06
PRG3.9015.1	0.527868	0.414332	0.663364	9.80179e-08	1.16038e-06
TNS2.11667.29	1.89958	1.51252	2.42782	9.86109e-08	1.16464e-06
PTPRD.9296.15	0.510918	0.396039	0.649936	1.02795e-07	1.21118e-06
SERPINA1.3580.25	1.99356	1.55605	2.5897	1.05291e-07	1.23766e-06
LEMD1.8040.9	2.03881	1.57866	2.67298	1.07386e-07	1.25933e-06
PAEP.8867.18	2.0159	1.57207	2.63956	1.08625e-07	1.27086e-06
CALCOCO2.12534.10	2.04859	1.58326	2.69089	1.10372e-07	1.28827e-06
ITLN1.18830.1	0.468608	0.350691	0.615029	1.1774e-07	1.37106e-06
CD300LB.10713.151	0.460077	0.341207	0.606432	1.21117e-07	1.40495e-06
KIT.2475.1	0.532706	0.419094	0.668814	1.21214e-07	1.40495e-06
RANBP3.14037.18	1.92196	1.5172	2.46583	1.26627e-07	1.46428e-06
PROC.2961.1	0.455274	0.336496	0.604125	1.30533e-07	1.50597e-06
LRP8.3323.37	2.01892	1.56904	2.64585	1.33188e-07	1.5317e-06
THTPA.13595.20	0.448962	0.328802	0.596285	1.33378e-07	1.5317e-06
TIE1.2844.53	0.536556	0.422621	0.672077	1.35049e-07	1.54732e-06
A2M.3708.62	0.504453	0.388084	0.646205	1.36611e-07	1.56163e-06
TINAGL1.11192.168	1.86231	1.4856	2.36154	1.37801e-07	1.57162e-06
HSPA1A.10803.22	1.87126	1.49074	2.37832	1.39062e-07	1.58238e-06
CASC4.8838.10	1.89295	1.50221	2.41854	1.43805e-07	1.63263e-06
MYOC.16558.2	0.53539	0.421464	0.671994	1.44775e-07	1.63947e-06
CTHRC1.15467.10	0.52814	0.41333	0.665685	1.45066e-07	1.63947e-06
DCTPP1.4314.12	1.92433	1.51831	2.47634	1.50412e-07	1.69605e-06
KLK13.11152.46	0.523036	0.407891	0.662705	1.56314e-07	1.75862e-06
ULBP3.2747.3	1.967	1.53878	2.55376	1.58591e-07	1.78022e-06
CXCL13.3487.32	1.98135	1.54753	2.58255	1.59961e-07	1.79156e-06
ELK3.5707.55	1.86063	1.48202	2.36217	1.67834e-07	1.87553e-06
POR.2731.29	1.87716	1.49061	2.39304	1.72788e-07	1.92657e-06
CHST6.4429.51	2.36954	1.73629	3.31749	1.74299e-07	1.93907e-06
GDF10.16749.79	1.94668	1.52941	2.52383	1.7833e-07	1.9795e-06
OPTC.15430.165	1.86613	1.48473	2.37446	1.80239e-07	1.99624e-06
KIAA2013.6538.90	1.84678	1.47707	2.34448	1.8158e-07	2.00664e-06
MAPK14.5007.1	1.9486	1.52539	2.52115	1.84475e-07	2.03412e-06
MCL1.10396.6	2.06061	1.58575	2.73345	1.88228e-07	2.07092e-06
SPINK5.8028.22	0.533851	0.418532	0.672085	1.96013e-07	2.15183e-06
COMP.8043.153	0.525564	0.409476	0.665232	1.96875e-07	2.15653e-06
HLA.G.19636.23	2.04883	1.57718	2.70968	2.01756e-07	2.20516e-06
S100A16.17836.17	0.49002	0.370604	0.635362	2.07624e-07	2.26433e-06
CXCL11.3038.9	1.88421	1.49217	2.40976	2.09291e-07	2.27752e-06
RGMA.5483.1	0.52895	0.412695	0.668735	2.22953e-07	2.42091e-06
QPCTL.8866.53	0.527143	0.410546	0.667651	2.3318e-07	2.52645e-06
IER3.9786.310	1.87403	1.48943	2.39949	2.35361e-07	2.54224e-06
TCN2.5584.21	1.87862	1.48811	2.40203	2.35657e-07	2.54224e-06
YWHAQ.7625.27	2.09785	1.59942	2.807	2.37217e-07	2.55354e-06
FLT3.3437.80	1.89185	1.4952	2.4287	2.53438e-07	2.72227e-06
EVPL.14019.73	2.23487	1.66567	3.07115	2.551e-07	2.73423e-06
SPINT1.2828.82	0.532366	0.41609	0.672751	2.55798e-07	2.73584e-06
IBSP.3415.61	1.79958	1.44546	2.26231	2.57569e-07	2.74887e-06
OPCML.15622.13	0.510689	0.392355	0.654418	2.5813e-07	2.74897e-06
AIMP1.2714.78	0.516643	0.398564	0.65939	2.62769e-07	2.79242e-06
ASIP.5676.54	0.512269	0.39399	0.656362	2.65133e-07	2.81154e-06
CD300C.5066.134	1.86108	1.47762	2.37447	2.70613e-07	2.86356e-06
PABPC3.10447.18	1.83704	1.46551	2.33159	2.73882e-07	2.89201e-06
CNTFR.14101.2	0.523272	0.405805	0.66569	2.77606e-07	2.92513e-06
KYNU.4559.64	1.93114	1.51601	2.50793	2.85331e-07	3.00019e-06
KIR3DL1.18907.97	0.551834	0.437044	0.68889	2.88934e-07	3.02565e-06
FGFRL1.6237.11	1.93927	1.52093	2.5254	2.88966e-07	3.02565e-06
PLAT.2212.69	1.89616	1.49427	2.43864	2.91298e-07	3.04366e-06
ADAM22.7933.75	0.462089	0.340329	0.613678	2.92069e-07	3.04533e-06
MZF1.14662.6	0.50929	0.389	0.652521	3.00893e-07	3.13079e-06
TNFRSF21.5404.53	0.531583	0.414173	0.672335	3.02582e-07	3.14181e-06
CD93.14136.234	0.536373	0.419417	0.676341	3.04545e-07	3.15561e-06
HPRT1.19290.5	1.81535	1.45295	2.29592	3.0616e-07	3.16577e-06
SFRP1.3221.54	1.94033	1.51473	2.52054	3.12831e-07	3.21655e-06
SMPDL3A.4771.10	2.01854	1.56022	2.67481	3.13066e-07	3.21655e-06
MARCKSL1.19175.18	1.84103	1.4656	2.34133	3.13498e-07	3.21655e-06
IL1B.3037.62	1.88893	1.49257	2.43207	3.13652e-07	3.21655e-06
SF1.12777.11	2.17399	1.63695	2.97067	3.28254e-07	3.35937e-06
UTS2B.6290.3	1.81828	1.45297	2.30291	3.38515e-07	3.45729e-06
CD33.3166.92	0.541709	0.424892	0.68159	3.46502e-07	3.53163e-06
DIABLO.3122.6	0.520042	0.40063	0.66308	3.48737e-07	3.54715e-06
LEPRE1.6273.58	2.1696	1.63142	2.96331	3.52044e-07	3.5735e-06
CRADD.15322.35	0.529377	0.411247	0.671602	3.5772e-07	3.62373e-06
ACP5.3232.28	1.81009	1.44736	2.28793	3.59624e-07	3.63563e-06
MYL7.19296.51	0.556385	0.441473	0.694139	3.60722e-07	3.63935e-06
PGF.3078.1	2.72402	1.89759	4.09545	3.6173e-07	3.64215e-06
PRC1.15310.61	1.93383	1.51092	2.51416	3.72589e-07	3.74392e-06
ST6GAL1.6035.2	1.83657	1.4604	2.33675	3.79622e-07	3.80692e-06
MBD4.3891.56	1.86146	1.47597	2.38646	3.84538e-07	3.84847e-06
OAF.6414.8	1.83411	1.46005	2.33425	3.87309e-07	3.86413e-06
HTRA2.3317.33	1.90642	1.49804	2.46779	3.87653e-07	3.86413e-06
AHSG.3581.53	0.53443	0.416038	0.675841	3.98681e-07	3.96612e-06
POU2F1.11715.1	0.472293	0.349197	0.623794	3.99976e-07	3.97107e-06
ADAM23.7049.2	0.532444	0.414209	0.674618	4.04168e-07	4.00472e-06
ARF5.18409.61	0.494394	0.371888	0.641742	4.07948e-07	4.03415e-06
AXIN2.8429.16	0.537006	0.418887	0.678409	4.14065e-07	4.0804e-06
SEMA3G.5628.21	0.528488	0.409034	0.670848	4.14262e-07	4.0804e-06
ITSN1.14070.56	2.15306	1.61674	2.9294	4.20571e-07	4.13437e-06
SCARA5.10419.1	0.540402	0.42231	0.68166	4.44764e-07	4.36359e-06
MYRF.8843.34	2.16535	1.62092	2.95313	4.45662e-07	4.36382e-06
CDH17.16613.3	0.552219	0.435207	0.691585	4.75523e-07	4.64707e-06
NTN1.6649.51	1.85797	1.46897	2.38362	4.91583e-07	4.79462e-06
HSPA1A.4124.24	1.84955	1.46508	2.36783	4.94326e-07	4.81195e-06
FMOD.6367.66	0.52224	0.401777	0.667222	4.95369e-07	4.81271e-06
CAPN2.14684.17	2.00219	1.54303	2.6519	4.99275e-07	4.83832e-06
KITLG.9377.25	0.537053	0.418846	0.68055	4.99947e-07	4.83832e-06
PSMB9.18942.11	0.48476	0.360899	0.635648	5.16204e-07	4.98597e-06
PPIB.4718.5	2.05714	1.57146	2.76106	5.27893e-07	5.08901e-06
C5.2851.63	1.83993	1.45786	2.34945	5.30597e-07	5.1052e-06
ARSA.3583.54	1.98589	1.53347	2.62117	5.34673e-07	5.13451e-06
FGFBP3.11219.95	2.02597	1.55746	2.70634	5.37968e-07	5.15622e-06
UBQLN2.19121.3	1.85404	1.46613	2.37824	5.42604e-07	5.19066e-06
AHSP.9025.5	0.530253	0.409881	0.673964	5.51397e-07	5.26468e-06
ASL.11241.8	1.79392	1.4343	2.27054	5.76617e-07	5.49495e-06
LGALS3BP.5000.52	1.81426	1.44468	2.30718	5.84478e-07	5.55924e-06
RPSA.19623.26	0.447839	0.321925	0.605522	6.28893e-07	5.97029e-06
KIAA1324.10637.50	0.509863	0.387555	0.658988	6.33095e-07	5.99875e-06
GALNT16.8923.94	0.574555	0.459473	0.711395	6.36748e-07	6.02192e-06
SERPINA9.7266.4	0.524464	0.403333	0.670698	6.44438e-07	6.0831e-06
CCNA2.15574.37	1.97868	1.52613	2.61476	6.47125e-07	6.09692e-06
IL11RA.18216.22	0.531877	0.411716	0.677605	6.53974e-07	6.14982e-06
ZNF329.12803.9	1.85137	1.46608	2.38453	6.64943e-07	6.24119e-06
ALPI.17441.4	0.522261	0.399373	0.667649	6.77955e-07	6.35137e-06
FUT10.7156.2	0.569291	0.453258	0.707852	6.86315e-07	6.41763e-06
AGT.3484.60	1.81068	1.44214	2.30693	6.89359e-07	6.43402e-06
MIA.2687.2	0.549436	0.430637	0.691621	6.95332e-07	6.47764e-06
SNX7.14245.195	0.512019	0.38937	0.661193	7.11886e-07	6.61948e-06
UBXN4.9970.7	1.91564	1.49813	2.50586	7.15478e-07	6.64049e-06
ENGASE.16781.2	1.92282	1.49654	2.51186	7.24572e-07	6.71239e-06
IL11.4493.92	1.87322	1.47401	2.42406	7.29111e-07	6.74191e-06
YEATS4.17474.106	1.8406	1.45709	2.36395	7.49063e-07	6.91357e-06
PTPRJ.8250.2	0.532237	0.411011	0.677949	7.51178e-07	6.92028e-06
SOD2.5008.51	0.479208	0.353758	0.633792	7.71695e-07	7.09618e-06
LAP3.13959.7	1.76428	1.41525	2.22316	7.96369e-07	7.30958e-06
CD300E.10798.4	0.411984	0.284494	0.575662	8.1638e-07	7.47948e-06
CCBL2.12682.5	0.529121	0.4067	0.675258	8.24362e-07	7.52811e-06
NTRK1.3477.63	1.90268	1.48873	2.48338	8.24708e-07	7.52811e-06
FRZB.13740.51	1.82823	1.44901	2.34634	8.60846e-07	7.84361e-06
BCHE.15514.26	0.557006	0.438377	0.699973	9.03577e-07	8.21794e-06
UBQLN4.12720.71	1.79527	1.42944	2.28297	9.23023e-07	8.37951e-06
PABPC4.12603.87	1.83325	1.44687	2.35021	9.29596e-07	8.42383e-06
IAPP.19639.53	0.552518	0.432991	0.696336	9.41238e-07	8.51384e-06
DLL3.9974.8	0.514329	0.390645	0.665289	9.61293e-07	8.6795e-06
OTUB2.12493.42	1.83501	1.45262	2.36475	9.86135e-07	8.8877e-06
GSS.15526.33	1.81903	1.44351	2.33204	9.88023e-07	8.88864e-06
NDNF.6604.59	1.8085	1.43829	2.31497	1.00299e-06	8.98301e-06
ALB.18380.78	0.511175	0.387183	0.663007	1.00372e-06	8.98301e-06
NOV.2737.22	1.88451	1.47718	2.45545	1.00392e-06	8.98301e-06
MPL.3473.78	0.490743	0.364267	0.644899	1.01512e-06	9.06692e-06
CD200.5112.73	1.93339	1.49582	2.5412	1.03282e-06	9.20851e-06
PGR.15693.9	1.91411	1.48472	2.50108	1.0389e-06	9.24624e-06
SNRPD2.17823.40	1.79068	1.42484	2.27695	1.04222e-06	9.25924e-06
RNF146.11401.181	0.434589	0.307294	0.600018	1.04781e-06	9.29235e-06
IL1RN.5353.89	1.73667	1.39824	2.18005	1.05337e-06	9.32507e-06
TPSAB1.9409.11	0.543459	0.422497	0.690144	1.07735e-06	9.5204e-06
UNC5B.15394.79	0.52733	0.404287	0.676858	1.09812e-06	9.68678e-06
MAMDC2.6119.14	1.93364	1.49812	2.54656	1.11066e-06	9.7801e-06
KL.15384.15	0.54132	0.41993	0.688549	1.11298e-06	9.78322e-06
EDF1.12415.122	1.94512	1.50183	2.56624	1.12606e-06	9.88081e-06
CCL17.3519.3	0.480515	0.353305	0.637351	1.13018e-06	9.89951e-06
EPS15L1.4212.5	1.87593	1.46557	2.43628	1.13772e-06	9.9481e-06
PTN.3045.72	1.79464	1.42405	2.28534	1.18879e-06	1.03764e-05
LRP1.10699.52	0.500906	0.375471	0.656357	1.19255e-06	1.0391e-05
PAXIP1.12894.3	0.499367	0.373011	0.653992	1.20518e-06	1.04828e-05
BDP1.8929.7	1.78971	1.42357	2.28035	1.22735e-06	1.0657e-05
PGAM1.3896.5	1.91752	1.4881	2.52145	1.25653e-06	1.08914e-05
VOPP1.14618.26	0.549085	0.427221	0.694278	1.26533e-06	1.09486e-05
CSMD1.9598.23	0.505396	0.379536	0.659605	1.28093e-06	1.10644e-05
ENTPD1.3182.38	1.87541	1.46727	2.44205	1.29993e-06	1.12091e-05
LRRTM2.6904.14	0.463811	0.336727	0.627889	1.31156e-06	1.12899e-05
MDGA1.16900.29	0.56966	0.451085	0.712701	1.35575e-06	1.16501e-05
CD47.6653.58	1.76406	1.40801	2.23687	1.44508e-06	1.23963e-05
ILF3.12759.47	1.90081	1.47753	2.49229	1.45137e-06	1.24289e-05
CCDC64.11158.40	1.80508	1.43373	2.32182	1.45949e-06	1.2477e-05
TGFB2.4156.74	1.9839	1.51684	2.65097	1.46696e-06	1.25194e-05
TPST2.8024.64	1.76162	1.40684	2.23407	1.5286e-06	1.30231e-05
TK1.4301.58	1.7382	1.39474	2.19367	1.63427e-06	1.3896e-05
FBLN5.15585.304	1.87625	1.46348	2.45029	1.63663e-06	1.3896e-05
LGMN.3622.33	1.77018	1.41006	2.25286	1.70265e-06	1.4432e-05
HPSE.5604.30	1.90795	1.48035	2.51503	1.7639e-06	1.49258e-05
FGFBP1.15494.11	1.76815	1.40642	2.24751	1.77009e-06	1.49528e-05
NUDC.8887.21	1.7904	1.41756	2.28837	1.7807e-06	1.50169e-05
GPNMB.8606.39	0.520463	0.394313	0.674322	1.81778e-06	1.53037e-05
POMGNT2.6359.50	0.543582	0.420234	0.693657	1.84154e-06	1.54777e-05
INHBB.16746.12	2.16708	1.59752	3.01999	1.89215e-06	1.58762e-05
IGFBP7.3320.49	0.532141	0.406913	0.68415	1.90547e-06	1.59611e-05
UBE2E1.14326.4	1.83718	1.44044	2.38013	1.95671e-06	1.63628e-05
PDIA4.7146.16	1.78469	1.4185	2.28793	1.96432e-06	1.6399e-05
UXS1.8258.22	1.85605	1.44541	2.40903	1.97773e-06	1.64833e-05
IGSF9B.9060.27	1.75106	1.40019	2.22583	2.03224e-06	1.69094e-05
CD36.2973.15	0.556171	0.432541	0.702312	2.03739e-06	1.6924e-05
CCL22.3508.78	0.567321	0.445478	0.711935	2.04714e-06	1.69766e-05
CA9.3798.71	1.87156	1.45658	2.4464	2.0825e-06	1.72411e-05
CYB5R1.18255.6	1.98955	1.51401	2.67408	2.14463e-06	1.77261e-05
BRD4.10043.31	1.85376	1.45398	2.42585	2.17156e-06	1.7919e-05
ERBB2.2616.23	1.88344	1.46421	2.47131	2.17926e-06	1.79528e-05
NGFR.8374.5	0.574883	0.454296	0.719345	2.25492e-06	1.85393e-05
NDST1.6927.7	0.584347	0.464948	0.726597	2.25789e-06	1.85393e-05
WFDC3.6384.19	1.73889	1.38822	2.19948	2.32738e-06	1.90784e-05
PCBD1.11313.100	1.72803	1.38539	2.18381	2.35929e-06	1.93082e-05
CFHR1.15468.14	0.58161	0.461323	0.724339	2.36703e-06	1.93398e-05
FGL1.5581.28	1.8254	1.43441	2.36687	2.39193e-06	1.95113e-05
RPS27A.2846.24	1.75794	1.39971	2.24047	2.44462e-06	1.99085e-05
HMGA2.19516.10	1.83161	1.43762	2.38	2.46968e-06	2.00797e-05
MFAP4.5636.10	1.73157	1.38406	2.18851	2.50585e-06	2.03407e-05
RBP4.15633.6	0.58767	0.46828	0.729656	2.50999e-06	2.03411e-05
CTRB1.5671.1	1.76701	1.40499	2.25892	2.58478e-06	2.09132e-05
NTN4.3327.27	1.77661	1.40579	2.27359	2.66896e-06	2.15593e-05
NAB1.13933.276	1.78616	1.41301	2.29625	2.7096e-06	2.18324e-05
DLL4.3305.6	1.8746	1.45504	2.46025	2.71311e-06	2.18324e-05
IMPAD1.9231.23	0.57846	0.457438	0.723297	2.71591e-06	2.18324e-05
TCEA2.13481.24	1.75132	1.39656	2.23266	2.73837e-06	2.19775e-05
PPT1.9244.27	1.75926	1.39594	2.242	2.81488e-06	2.25552e-05
NRXN3.16323.8	0.567606	0.444639	0.715002	2.83046e-06	2.26094e-05
ARL11.12433.8	0.569407	0.44641	0.716062	2.83072e-06	2.26094e-05
F13B.5658.64	0.574009	0.451822	0.719641	2.83776e-06	2.26295e-05
HSP90B1.6393.63	1.81815	1.42647	2.35498	2.86221e-06	2.27879e-05
FST.4132.27	2.00725	1.5141	2.71486	2.8753e-06	2.28556e-05
NDUFB11.7747.47	1.86696	1.45065	2.44882	2.93217e-06	2.32706e-05
FGF3.7894.155	1.77393	1.40657	2.27716	2.95791e-06	2.34376e-05
ASF1A.18172.71	1.73118	1.38576	2.19835	2.96684e-06	2.34548e-05
HSPA8.5903.91	1.77139	1.40332	2.26847	2.9695e-06	2.34548e-05
LSAMP.2999.6	0.560538	0.436791	0.710677	2.99669e-06	2.36005e-05
FKBP4.17722.5	1.78332	1.40841	2.28959	2.99742e-06	2.36005e-05
HMBS.11530.37	0.556823	0.432262	0.707308	3.0304e-06	2.38226e-05
CRLF1.CLCF1.2607.54	0.436034	0.302568	0.607127	3.12045e-06	2.44919e-05
EDA2R.3083.71	1.75365	1.39258	2.2364	3.20575e-06	2.51218e-05
BTD.15644.1	0.559078	0.434443	0.709701	3.23967e-06	2.53142e-05
CHGA.8476.11	0.550223	0.424867	0.703126	3.24046e-06	2.53142e-05
IL12RB1.2632.5	1.96408	1.49101	2.63294	3.27726e-06	2.55616e-05
LY75.16620.26	0.599254	0.480407	0.740441	3.33024e-06	2.59343e-05
KRTAP24.14615.46	0.57867	0.456567	0.725047	3.3976e-06	2.64175e-05
ACTN2.9844.138	1.75284	1.3894	2.23366	3.41487e-06	2.64711e-05
FAM3B.9177.6	0.576437	0.453981	0.723214	3.41512e-06	2.64711e-05
CACNA2D3.8885.6	0.541598	0.414577	0.696071	3.48335e-06	2.69581e-05
APLP2.10627.87	1.77797	1.40252	2.2841	3.52213e-06	2.72159e-05
LCMT1.4237.70	1.77935	1.40568	2.29067	3.63755e-06	2.80643e-05
CRYZ.13983.27	1.83066	1.43344	2.39212	3.64467e-06	2.80758e-05
LOXL3.15427.35	0.553276	0.427962	0.70696	3.66262e-06	2.81705e-05
MAN2B2.9251.28	0.564825	0.439902	0.714135	3.69898e-06	2.84063e-05
NEGR1.7050.5	0.537765	0.410269	0.694223	3.72162e-06	2.85362e-05
ARL5B.17404.5	1.79375	1.41305	2.32106	3.7489e-06	2.87012e-05
TXNDC11.9573.108	0.498982	0.367537	0.662832	3.76997e-06	2.88183e-05
RLN3.6027.31	1.67444	1.35222	2.09557	3.78003e-06	2.88469e-05
FAM20A.6433.57	1.71027	1.37045	2.16159	3.78639e-06	2.88469e-05
EHD4.11421.10	1.78935	1.40651	2.30627	3.79108e-06	2.88469e-05
RPIA.12333.87	1.68005	1.35512	2.10634	3.8121e-06	2.89627e-05
APOA4.17685.9	0.598839	0.479132	0.741666	4.02598e-06	3.0541e-05
AMY1A.7918.114	0.57828	0.454777	0.725068	4.04335e-06	3.06262e-05
HNF4A.10041.3	0.573513	0.448545	0.720847	4.13148e-06	3.12463e-05
DNER.9769.48	0.50285	0.371055	0.666633	4.26162e-06	3.21817e-05
LYPD1.9327.3	0.408313	0.273832	0.587847	4.27862e-06	3.22612e-05
ARRDC3.12352.70	0.531259	0.401342	0.688914	4.34597e-06	3.27195e-05
PAPPA2.5756.66	1.79577	1.41284	2.32887	4.38876e-06	3.29918e-05
TSSC4.18181.2	1.75754	1.39029	2.25341	4.46856e-06	3.35411e-05
ATP4B.9994.217	1.95463	1.48464	2.63635	4.7938e-06	3.59283e-05
FUT3.4548.4	1.66	1.34209	2.07511	4.85927e-06	3.63076e-05
OXT.8356.88	1.65392	1.3403	2.06639	4.86141e-06	3.63076e-05
CLEC10A.10955.4	0.457487	0.32312	0.631392	4.86627e-06	3.63076e-05
SEMA4A.16915.153	1.71666	1.3703	2.18063	4.92113e-06	3.6662e-05
BRD1.11607.15	2.31704	1.64412	3.38145	4.94018e-06	3.67491e-05
PES1.4267.81	1.82964	1.42943	2.40137	5.03651e-06	3.74098e-05
IL19.3035.80	0.580566	0.456439	0.729283	5.15112e-06	3.81528e-05
B2M.3485.28	1.75983	1.38955	2.26215	5.15185e-06	3.81528e-05
THBS3.8982.65	0.594349	0.472227	0.739462	5.182e-06	3.83191e-05
LBP.3074.6	1.74377	1.38217	2.23107	5.19634e-06	3.83682e-05
IL1A.4851.25	0.356436	0.224149	0.544091	5.31574e-06	3.91918e-05
C1S.8840.61	1.78279	1.40182	2.30805	5.3768e-06	3.95277e-05
SPDEF.10012.5	1.68654	1.35444	2.12668	5.37716e-06	3.95277e-05
PPA2.18307.71	1.77395	1.39759	2.29423	5.64506e-06	4.14359e-05
CDNF.4962.52	0.571188	0.44533	0.722836	5.65945e-06	4.14805e-05
ZAP70.4476.22	1.67662	1.34802	2.10822	5.6915e-06	4.16541e-05
ID2.15403.53	1.71687	1.36682	2.18304	5.71883e-06	4.17927e-05
HGFAC.3617.80	0.55893	0.428383	0.709165	5.84216e-06	4.26315e-05
ADAMTS1.3174.2	1.83221	1.42383	2.40434	5.85782e-06	4.26833e-05
AK4.17432.25	0.561648	0.433296	0.714298	5.90562e-06	4.29688e-05
RBM46.13958.5	0.497609	0.362957	0.663486	5.9629e-06	4.33223e-05
CDKN3.14178.18	0.460466	0.324065	0.633753	6.00177e-06	4.35413e-05
PSAPL1.8814.33	0.592003	0.46902	0.739557	6.11432e-06	4.42933e-05
PKD2.13745.10	0.491736	0.355926	0.658792	6.38889e-06	4.61515e-05
RPP30.17511.10	0.490073	0.353863	0.656717	6.39735e-06	4.61515e-05
TRADD.13507.51	0.549102	0.419591	0.706477	6.39861e-06	4.61515e-05
SULT4A1.8357.43	1.76207	1.38819	2.27186	6.42606e-06	4.62825e-05
TDO2.9880.33	0.549179	0.418879	0.705583	6.44508e-06	4.63525e-05
GRPEL1.7113.1	1.69616	1.35435	2.14566	6.46069e-06	4.63978e-05
NEFL.10082.251	1.66171	1.33843	2.08336	6.51934e-06	4.67517e-05
LRIG3.3322.52	0.600856	0.478497	0.746059	6.6419e-06	4.75621e-05
C11orf73.8686.342	1.78175	1.40066	2.31672	6.66271e-06	4.76357e-05
KIF3A.13961.18	1.64628	1.33028	2.05494	6.6713e-06	4.76357e-05
TEAD4.12516.13	1.92639	1.46401	2.58924	6.69389e-06	4.77287e-05
KLK8.2834.54	1.68241	1.34727	2.12127	6.72207e-06	4.78611e-05
RSPO4.8464.31	1.78406	1.39695	2.31497	6.79929e-06	4.83419e-05
PPP1R8.13039.1	0.545621	0.414395	0.702837	6.82447e-06	4.84518e-05
CST6.14711.27	0.58541	0.460617	0.734862	6.87323e-06	4.87285e-05
NCL.13655.34	1.74384	1.37766	2.23966	7.01711e-06	4.9678e-05
AP1S2.18405.117	0.529571	0.396928	0.691076	7.03849e-06	4.97586e-05
IFNL3.5713.9	1.68915	1.35259	2.13918	7.28959e-06	5.14608e-05
LDHA.15414.316	2.04488	1.52556	2.84961	7.41386e-06	5.22641e-05
SERPINA6.4785.30	0.530049	0.397265	0.691954	7.48892e-06	5.27186e-05
CAT.3488.64	1.64642	1.32885	2.05862	7.66395e-06	5.38746e-05
KRT1.9931.20	1.68787	1.35044	2.13998	7.86065e-06	5.51795e-05
BOC.4328.2	0.603229	0.480699	0.749666	7.90563e-06	5.54172e-05
SEMA6C.7202.107	1.78973	1.40046	2.33174	7.93356e-06	5.55349e-05
KLB.19557.3	1.69335	1.35149	2.1477	7.96702e-06	5.56909e-05
ARFGAP1.11556.19	1.68828	1.3492	2.13915	8.06717e-06	5.6312e-05
NDUFV2.7748.11	1.71298	1.36137	2.18539	8.09112e-06	5.64002e-05
CSNK2A2.13681.173	1.80492	1.40387	2.36025	8.35556e-06	5.81621e-05
CTNNB1.9842.2	0.569458	0.440234	0.723427	8.54914e-06	5.94266e-05
IGF1.8406.17	0.553699	0.422516	0.711617	8.57703e-06	5.95375e-05
ST6GALNAC6.7228.2	0.518407	0.384413	0.686065	8.6379e-06	5.98766e-05
KIR2DS2.10428.1	0.598643	0.474532	0.746891	8.87597e-06	6.14415e-05
TNR.11302.237	0.510991	0.375123	0.677853	8.94039e-06	6.18015e-05
SERPINB13.18841.1	0.557037	0.425566	0.713686	9.01764e-06	6.22492e-05
PRNP.6545.58	1.74179	1.37462	2.24514	9.03562e-06	6.2287e-05
COA3.7888.58	1.74094	1.37539	2.24551	9.10709e-06	6.2693e-05
PARP11.12882.7	1.69687	1.3551	2.16521	9.30965e-06	6.39991e-05
RGS1.18945.11	1.78954	1.39425	2.33318	9.39452e-06	6.4473e-05
ADAMTS6.6441.62	1.68681	1.34588	2.13972	9.40446e-06	6.4473e-05
FLRT1.4547.59	1.66315	1.33456	2.09738	9.81759e-06	6.72127e-05
IFNL2.4397.26	1.71045	1.36057	2.19244	9.86834e-06	6.74675e-05
SLC26A7.13979.3	1.76028	1.3831	2.28664	1.00482e-05	6.86031e-05
NAIF1.18301.10	0.591482	0.46569	0.742983	1.00938e-05	6.882e-05
SLC25A18.5280.68	1.68332	1.34555	2.13901	1.02804e-05	6.99965e-05
EGFR.2677.1	0.556668	0.426039	0.717669	1.03532e-05	7.03958e-05
PSME2.17694.32	1.64023	1.32262	2.05587	1.04122e-05	7.07011e-05
CCL8.13748.4	1.62435	1.31406	2.02595	1.06707e-05	7.23574e-05
ATP5J.7788.1	1.72265	1.35775	2.20651	1.08326e-05	7.33555e-05
RIC3.11228.37	1.75336	1.37858	2.27438	1.08987e-05	7.37029e-05
ARMC5.8785.1	1.73111	1.36869	2.23498	1.10508e-05	7.463e-05
PLEKHA4.10939.16	0.500289	0.361198	0.669724	1.13247e-05	7.63763e-05
NLGN4X.5357.60	1.67142	1.33558	2.11494	1.1409e-05	7.68413e-05
PIM1.5359.65	1.86134	1.42517	2.4822	1.16454e-05	7.83276e-05
CDC2.CCNB1.3422.4	1.7202	1.36015	2.21062	1.16972e-05	7.85698e-05
SEMA3E.5363.51	0.590368	0.463491	0.743266	1.17596e-05	7.8883e-05
HMOX1.17398.55	1.67459	1.33698	2.12283	1.19542e-05	8.00645e-05
ESM1.3805.16	1.6627	1.32956	2.09814	1.19679e-05	8.00645e-05
PEF1.19272.9	0.605886	0.481222	0.75448	1.21275e-05	8.10232e-05
ALPPL2.6706.18	0.52457	0.385981	0.689453	1.27249e-05	8.49005e-05
MYL6B.14227.21	1.76156	1.3746	2.29005	1.29544e-05	8.63166e-05
CLEC4C.9094.5	0.61548	0.492256	0.762207	1.30352e-05	8.67386e-05
CNTF.3489.9	0.558644	0.4261	0.719518	1.31005e-05	8.70571e-05
CD163.5028.59	0.611442	0.487471	0.759698	1.32965e-05	8.82418e-05
LCT.9017.58	0.580877	0.449859	0.735032	1.38879e-05	9.19961e-05
TSLP.3010.53	1.70019	1.34985	2.18063	1.39139e-05	9.19961e-05
CST2.4324.33	0.61464	0.49112	0.762543	1.39175e-05	9.19961e-05
IL6.4673.13	1.66498	1.33237	2.11382	1.41239e-05	9.32365e-05
RDX.18373.13	1.64763	1.32089	2.07593	1.42327e-05	9.38307e-05
HSPA1A.10721.76	1.65483	1.3255	2.09026	1.42648e-05	9.39179e-05
MRPL34.6933.20	1.68762	1.34412	2.15812	1.43343e-05	9.42416e-05
TMEM9.9249.17	0.521894	0.384181	0.690817	1.43571e-05	9.42416e-05
CST8.10572.65	0.607126	0.481443	0.756361	1.43707e-05	9.42416e-05
LTA.LTB.3506.49	1.62014	1.30789	2.02821	1.54308e-05	0.00010106
MRAP.7895.108	1.75962	1.38233	2.30352	1.55201e-05	0.000101512
GAL.15390.3	1.99141	1.47179	2.74982	1.56346e-05	0.000102127
ANXA10.13605.16	0.582272	0.451024	0.738215	1.62882e-05	0.000106257
MAPK12.5005.4	1.69809	1.34606	2.18088	1.63764e-05	0.000106693
P4HA1.11645.9	1.81545	1.39518	2.40263	1.65241e-05	0.000107514
ZNRF3.10390.21	0.490383	0.348508	0.665533	1.66087e-05	0.000107924
ADPRH.18395.5	1.82972	1.41041	2.44393	1.6667e-05	0.000108162
MICA.2730.58	0.603497	0.475761	0.75432	1.69316e-05	0.000109736
OLFM1.5703.26	0.603822	0.476535	0.755569	1.71708e-05	0.000111142
GAL3ST1.8696.15	1.59249	1.29304	1.97853	1.72219e-05	0.000111241
SPIN1.18210.12	0.527808	0.389468	0.696811	1.72308e-05	0.000111241
CSNK1D.11289.31	2.02887	1.49277	2.84529	1.76042e-05	0.000113505
BAG1.17195.43	0.562749	0.427986	0.724142	1.76474e-05	0.000113636
CCDC90B.7792.58	1.99753	1.47565	2.77204	1.76793e-05	0.000113695
CRTAM.7968.15	0.584663	0.453532	0.740852	1.78263e-05	0.000114493
IGFBP6.14088.38	0.54806	0.413343	0.716854	1.84338e-05	0.000118242
CDKN1A.18291.8	1.75785	1.37253	2.30048	1.85703e-05	0.000118965
GOSR1.7805.52	1.6892	1.33892	2.16549	1.89505e-05	0.000121244
PRLR.5114.65	1.63967	1.31615	2.07415	1.91667e-05	0.00012247
APOH.8288.27	0.609659	0.482442	0.760102	1.92777e-05	0.000123022
HSPA1A.10749.18	1.7082	1.34405	2.19759	1.94764e-05	0.000124131
PRR27.9607.39	0.442046	0.297915	0.628883	1.98182e-05	0.000126108
GDF15.4374.45	1.68735	1.33494	2.16156	1.98372e-05	0.000126108
NTF3.4145.58	0.560721	0.426424	0.726201	2.00742e-05	0.000127452
PHEX.18921.30	0.498791	0.356622	0.675582	2.01797e-05	0.000127959
ATXN3.16825.20	0.562858	0.42848	0.728047	2.05426e-05	0.000130094
C8G.14708.59	0.546	0.410006	0.716159	2.05994e-05	0.000130288
CLSTN2.18882.7	0.59824	0.468623	0.752442	2.06407e-05	0.000130385
LRFN2.7200.4	0.496521	0.351362	0.669762	2.10123e-05	0.00013254
UBE2G1.17158.17	0.513382	0.374132	0.694572	2.10351e-05	0.00013254
ARFIP2.12630.8	0.581455	0.449	0.740431	2.11616e-05	0.000133168
LGALS2.3033.57	1.79746	1.38969	2.38467	2.12401e-05	0.000133494
XRCC6.2835.1	1.69606	1.34091	2.1853	2.13398e-05	0.000133952
EID3.8079.39	0.503804	0.361451	0.679829	2.14315e-05	0.000134358
CBX5.4540.11	1.69538	1.34242	2.18531	2.14717e-05	0.000134407
PSMD4.13568.30	0.511909	0.371266	0.689451	2.14933e-05	0.000134407
CDH3.2643.57	0.591186	0.46084	0.750078	2.24425e-05	0.000140055
CRYGS.19311.15	0.543618	0.405266	0.711535	2.24526e-05	0.000140055
MENT.5744.12	0.592529	0.461919	0.750326	2.26085e-05	0.000140851
IMPA1.17796.15	1.602	1.29261	2.0012	2.28477e-05	0.000142164
CCL16.4913.78	0.626945	0.502445	0.77492	2.30253e-05	0.00014309
GRAMD1C.8336.267	1.75431	1.36885	2.303	2.31955e-05	0.000143956
EFNB2.14131.37	0.604928	0.476346	0.759592	2.32224e-05	0.000143956
GLRX2.12486.8	1.7237	1.35079	2.23709	2.33135e-05	0.000144341
ADAMTS15.4533.76	1.65603	1.32053	2.10968	2.37922e-05	0.000147122
MOCS3.14229.5	0.60504	0.47508	0.757774	2.39509e-05	0.00014792
BPIFA1.6473.55	1.73939	1.36048	2.27244	2.40661e-05	0.000148275
IRF4.19564.61	1.63474	1.30963	2.06981	2.40679e-05	0.000148275
F5.4906.35	1.74952	1.35931	2.28556	2.41136e-05	0.000148373
NFU1.7770.25	1.66263	1.32152	2.12035	2.41862e-05	0.000148636
PPP1R2.19152.4	1.65636	1.3179	2.10784	2.43915e-05	0.000149713
SHANK1.13240.170	0.521821	0.38042	0.696164	2.44754e-05	0.000150044
RNF8.14663.44	1.6175	1.30099	2.03605	2.45592e-05	0.000150197
MTRF1L.11134.30	1.69017	1.33599	2.17564	2.45609e-05	0.000150197
NAGK.3894.15	1.66051	1.32041	2.11745	2.45908e-05	0.000150197
KRT17.12923.51	0.586095	0.451935	0.743513	2.4861e-05	0.000151661
VCAM1.2967.8	0.623413	0.497734	0.773213	2.49704e-05	0.000152142
ISL1.11549.6	0.556971	0.420175	0.723619	2.503e-05	0.000152319
MFAP2.9294.45	0.605328	0.476446	0.760736	2.51637e-05	0.000152946
CHCHD10.11270.17	1.66343	1.32091	2.12436	2.62478e-05	0.000159341
NAALAD2.7986.98	0.596192	0.46461	0.753326	2.6752e-05	0.000162204
PFKFB3.12456.5	0.604935	0.474732	0.760319	2.7852e-05	0.000168669
ERH.11614.29	1.70415	1.33441	2.19938	2.78937e-05	0.000168716
FGF22.9513.9	1.74383	1.3602	2.28805	2.79325e-05	0.000168746
CD247.15567.2	0.581798	0.447472	0.743274	2.82606e-05	0.000170385
SEMA7A.7019.13	0.59364	0.461002	0.751878	2.82722e-05	0.000170385
C4A.C4B.18821.9	1.60487	1.29081	2.01191	2.83555e-05	0.000170681
NRCAM.5109.24	0.598057	0.466337	0.755305	2.84205e-05	0.000170866
FGG.4989.7	1.64442	1.31218	2.09285	2.87821e-05	0.000172831
ITGA2.15603.20	0.460026	0.312929	0.647883	2.89935e-05	0.000173891
MRPL52.7123.25	1.67894	1.33111	2.16517	2.93434e-05	0.000175778
CLSTN1.15521.4	0.614253	0.484526	0.766524	2.98033e-05	0.000178319
ZAP70.3837.6	0.607549	0.477193	0.762556	3.01741e-05	0.000180321
SUMF2.6069.71	1.63013	1.30354	2.06371	3.02343e-05	0.000180464
PPIL1.9884.8	0.526532	0.385456	0.705044	3.06125e-05	0.000182334
LEFTY2.15503.15	0.601001	0.470023	0.759203	3.06207e-05	0.000182334
SHBG.4929.55	0.605407	0.474948	0.762355	3.10188e-05	0.000184484
IGFALS.6605.17	0.587638	0.454342	0.750455	3.14352e-05	0.000186738
LILRA5.7787.25	1.59067	1.28424	1.99031	3.15639e-05	0.000187279
SATB1.13511.29	1.71328	1.34618	2.23473	3.18073e-05	0.000188499
IL36B.14149.9	1.68786	1.33239	2.18362	3.2037e-05	0.000189635
GDF2.4880.21	0.629432	0.503534	0.779834	3.21749e-05	0.000190225
SPINK9.8042.88	0.589037	0.454471	0.748839	3.2258e-05	0.00019049
PSME1.5918.5	1.61318	1.29476	2.03527	3.25235e-05	0.000191831
ULBP1.3081.70	1.95311	1.4526	2.72583	3.27882e-05	0.000193163
KIR3DL2.5096.51	1.68986	1.33467	2.19155	3.2904e-05	0.000193617
TXNDC5.11212.7	1.67243	1.3207	2.1497	3.32177e-05	0.000195099
KIR2DL3.17153.46	0.627089	0.500414	0.778309	3.32342e-05	0.000195099
RBP1.19279.42	1.68198	1.33018	2.17624	3.33656e-05	0.00019564
CLIC2.17837.5	0.578108	0.442065	0.742409	3.35225e-05	0.000196329
ANPEP.15457.14	1.87845	1.41268	2.56076	3.40219e-05	0.00019902
COL15A1.8974.172	0.617134	0.487987	0.771047	3.41209e-05	0.000199365
SERPINA11.9002.36	0.602399	0.470077	0.75948	3.44775e-05	0.000201213
INHBB.13676.46	0.612052	0.482177	0.768051	3.49045e-05	0.000203467
TNFRSF1B.3152.57	1.62422	1.29567	2.05385	3.51519e-05	0.000204657
TNNT2.5315.22	1.66146	1.31102	2.12348	3.51908e-05	0.000204657
ASAH2.3212.30	0.603694	0.472423	0.762848	3.52359e-05	0.000204681
ADGRE2.4546.27	0.626126	0.498481	0.778218	3.65153e-05	0.000211865
POMK.10582.36	0.561517	0.422907	0.731083	3.65663e-05	0.000211914
CSF2RB.11137.43	0.456576	0.308259	0.649295	3.72112e-05	0.000215401
KLK7.3378.49	0.609439	0.478655	0.767204	3.733e-05	0.000215838
CREBBP.13614.6	1.61336	1.29373	2.04145	3.73802e-05	0.000215878
GGPS1.17786.5	1.73064	1.35032	2.27421	3.81534e-05	0.000220089
TNFRSF1B.8368.102	1.63113	1.29727	2.06943	3.84801e-05	0.000221716
NNMT.19376.74	1.56789	1.27023	1.95112	3.8559e-05	0.000221915
FBP1.7206.20	1.5802	1.27526	1.97495	3.95225e-05	0.000227198
PDCD1LG2.3004.67	0.622442	0.493705	0.776544	3.98319e-05	0.000228712
ST8SIA6.6930.95	1.73516	1.35436	2.29263	4.10031e-05	0.000235166
EFNA5.2615.60	0.608535	0.476305	0.766537	4.15918e-05	0.000238268
RNGTT.12847.27	1.67975	1.32569	2.17809	4.18751e-05	0.000239616
RNPEP.12386.11	1.57158	1.2708	1.96095	4.2221e-05	0.000241242
CLPP.17196.5	1.80727	1.37435	2.42074	4.22704e-05	0.000241242
RNF13.8087.250	0.580626	0.443448	0.745859	4.23045e-05	0.000241242
SNRPF.5494.52	0.624916	0.495328	0.777789	4.25757e-05	0.000242511
GCNT1.7016.12	1.65921	1.31398	2.13427	4.26756e-05	0.000242803
PTGDS.10514.5	0.583071	0.446496	0.74925	4.27525e-05	0.000242963
ESAM.7841.84	0.595276	0.460488	0.75764	4.38814e-05	0.000249094
IL24.3321.2	1.84897	1.39075	2.5108	4.42848e-05	0.000251098
LRPAP1.3640.14	1.61031	1.28922	2.04035	4.46509e-05	0.000252887
RERG.17822.57	1.58465	1.27779	1.99066	4.48547e-05	0.000253752
LRRC74A.8389.8	1.73774	1.35206	2.29223	4.50663e-05	0.000254661
RAB27A.9504.19	0.609488	0.47635	0.766943	4.51202e-05	0.000254676
REG4.11102.22	0.594367	0.459632	0.757971	4.53064e-05	0.000255438
CCL25.2705.5	1.5717	1.27092	1.96478	4.53907e-05	0.000255624
KIAA1024.9075.121	1.63686	1.30409	2.09671	4.57761e-05	0.000257503
CGA.TSHB.3521.16	0.624472	0.494231	0.778119	4.59396e-05	0.000258132
IL17RB.6262.14	1.5973	1.27988	2.01086	4.63809e-05	0.000260318
HSPA1L.12041.33	1.5783	1.27451	1.98032	4.64509e-05	0.000260418
GNPDA1.8909.77	1.56065	1.26552	1.94589	4.76443e-05	0.000266808
DSCAML1.18886.28	0.499955	0.350872	0.682558	4.7759e-05	0.00026715
AGRP.2813.11	1.56644	1.26674	1.95509	4.81268e-05	0.000268906
SCUBE3.16773.29	1.6139	1.28918	2.04941	4.82648e-05	0.000269375
MFGE8.4455.89	1.58097	1.27522	1.98623	4.8503e-05	0.000270402
DSTN.18883.4	0.628669	0.499227	0.782596	4.96359e-05	0.000276408
LILRA3.6391.52	1.70116	1.33282	2.22861	4.98381e-05	0.000277224
CLEC2A.10953.14	0.520025	0.376038	0.708081	5.0031e-05	0.000277987
ORC6L.12389.4	1.6392	1.30156	2.1	5.02927e-05	0.00027913
DEFB104A.5763.67	0.537589	0.393075	0.716659	5.18342e-05	0.000287366
CA10.13666.222	0.53848	0.395762	0.7208	5.21611e-05	0.000288856
PAK7.3388.58	1.63447	1.29923	2.09281	5.2315e-05	0.000289387
SERF1A.7842.52	1.73784	1.34788	2.29976	5.25406e-05	0.000290313
STOML2.6555.58	0.608722	0.47498	0.769324	5.30514e-05	0.000292811
THSD1.5621.64	0.590474	0.45227	0.754093	5.31483e-05	0.000293021
ENOX1.12933.17	0.564105	0.423025	0.737093	5.42499e-05	0.000298764
SEPT10.12690.33	0.594746	0.456705	0.756809	5.50281e-05	0.000302715
PRKCG.5476.66	0.540759	0.395591	0.718399	5.53559e-05	0.000304183
CEACAM7.7184.13	0.537457	0.391883	0.716472	5.56673e-05	0.000305557
MTHFD2.18321.38	1.56178	1.26135	1.94886	5.67418e-05	0.000311113
GUCA2B.6223.5	0.607086	0.471947	0.767915	5.7131e-05	0.000312902
CNP.6609.22	1.58991	1.27306	2.0022	5.76424e-05	0.000315357
BMX.3414.40	1.61363	1.28989	2.05895	5.85733e-05	0.000320098
LONP1.6398.12	1.58805	1.27211	1.9996	5.88356e-05	0.000321179
SATB2.10081.17	0.609032	0.473984	0.76991	6.00003e-05	0.000327179
DPP10.7890.68	1.56869	1.26649	1.97105	6.30621e-05	0.000343499
MACROD1.13653.335	0.567705	0.424459	0.73952	6.41356e-05	0.000348965
SCO1.7853.19	0.633426	0.502871	0.788024	6.62028e-05	0.00035982
MED4.14021.81	0.571137	0.429184	0.743521	6.67016e-05	0.000362136
ERVV1.12531.5	0.480714	0.32939	0.675004	6.71831e-05	0.000364353
TOMM20L.10817.26	0.636169	0.505535	0.789733	6.80268e-05	0.000368528
CADM1.3326.58	0.642112	0.513689	0.795251	6.83798e-05	0.000370038
PRTN3.13720.95	1.5605	1.25876	1.95292	6.87773e-05	0.000371785
CLN5.8874.53	1.64177	1.29793	2.11464	6.89364e-05	0.000372241
CAMK2A.3350.53	1.6714	1.30581	2.16652	6.94627e-05	0.000374678
RBBP5.13631.1	1.88085	1.39641	2.60053	7.0519e-05	0.000379964
BOLA3.5980.55	1.58371	1.26958	2.00061	7.13566e-05	0.000384062
LRTM2.8906.60	0.613031	0.475968	0.772163	7.16115e-05	0.000385018
TNFRSF9.14025.18	0.467307	0.314461	0.66523	7.17588e-05	0.000385394
PSD2.9118.7	0.6265	0.494636	0.785795	7.23212e-05	0.000387996
CAPN1.CAPNS1.2668.70	1.61242	1.27853	2.05149	7.2402e-05	0.000388012
AGER.4125.52	1.55348	1.25386	1.94104	7.48545e-05	0.000400725
DSCAM.9175.48	0.541551	0.392935	0.720573	7.54571e-05	0.000403517
BTNL8.9026.40	1.63489	1.2971	2.11199	7.58625e-05	0.00040525
SMPD1.10818.36	1.55204	1.25345	1.94015	7.67268e-05	0.000409429
GSTO1.12436.84	1.54498	1.25011	1.92623	7.69148e-05	0.000409993
GLIPR1.9265.10	0.536003	0.387453	0.717385	7.70484e-05	0.000410266
ZNF382.14616.16	0.571367	0.427303	0.743515	7.71488e-05	0.000410363
PPIL2.14314.6	0.571099	0.429083	0.748037	7.77161e-05	0.00041274
ABHD12.7825.7	1.57777	1.26902	1.9987	7.77614e-05	0.00041274
PAPLN.11254.13	1.82737	1.37758	2.50262	7.80006e-05	0.000413569
PLBD2.6536.54	1.57186	1.26201	1.97963	7.83518e-05	0.000414681
NLRP4.12794.6	1.64331	1.29897	2.12743	7.83767e-05	0.000414681
IGFBP3.2571.12	0.616038	0.481446	0.779937	7.96907e-05	0.000421186
TPSB2.3403.1	0.63754	0.507324	0.794359	8.05647e-05	0.000425354
SOD3.5660.51	0.591119	0.450316	0.760036	8.08228e-05	0.000426266
ATP1B1.13392.13	0.632565	0.500008	0.789353	8.1889e-05	0.000431432
CFD.2946.52	0.611976	0.476249	0.776878	8.23389e-05	0.000433345
C7.2888.49	0.565547	0.42289	0.746367	8.31229e-05	0.000437009
SHH.2743.5	0.652201	0.524357	0.803602	8.35278e-05	0.000438519
KIRREL2.16609.106	0.604467	0.466331	0.769976	8.35861e-05	0.000438519
COLEC10.6558.5	0.620364	0.485376	0.781748	8.41683e-05	0.000441109
GAS1.5463.22	0.605221	0.467504	0.772141	8.5939e-05	0.000449916
B4GALT3.6921.24	1.7929	1.35742	2.42826	8.62836e-05	0.000451246
CTSV.3364.76	0.548305	0.401728	0.731549	8.66433e-05	0.000452652
CD81.19612.3	0.578147	0.434678	0.75107	8.74227e-05	0.000455865
ST6GALNAC1.7867.154	1.60886	1.28151	2.06238	8.74943e-05	0.000455865
CD5.14065.11	0.517695	0.36435	0.702061	8.75326e-05	0.000455865
EFNA3.14153.8	0.502135	0.350933	0.696884	8.80064e-05	0.000457854
SCMH1.12604.16	0.473082	0.319633	0.675704	9.02111e-05	0.000468834
FGF19.13724.27	0.649698	0.520927	0.803195	9.11041e-05	0.000472982
HTN3.10603.1	0.630367	0.49636	0.789058	9.21393e-05	0.000477859
CRP.4337.49	1.77966	1.35501	2.41797	9.39754e-05	0.000486875
PON1.4261.55	1.70742	1.32607	2.26484	9.66087e-05	0.000499997
CD209.3029.52	0.63512	0.50236	0.793487	9.71085e-05	0.000502063
WIF1.16070.7	0.642655	0.510944	0.798232	9.94231e-05	0.000513497
GPC5.4991.12	0.546325	0.397497	0.729036	0.000100525	0.00051865
DDX46.14216.35	0.639309	0.50678	0.796637	0.000101593	0.000523617
SETMAR.12462.20	1.80794	1.36389	2.47771	0.000102963	0.000530129
MMP12.4496.60	0.628339	0.493509	0.789833	0.000103856	0.000534179
CYTH2.12533.135	1.54112	1.24538	1.9295	0.000104654	0.000537729
C4BPA.9449.150	1.54586	1.24654	1.93736	0.000105043	0.000539168
PSD.13055.53	0.604725	0.464939	0.772484	0.000105188	0.000539358
HEPACAM.8810.26	0.57914	0.434508	0.754298	0.00010553	0.000540554
PLXNB2.9216.100	1.55913	1.25033	1.96081	0.000105829	0.000541529
DMKN.8535.102	1.68768	1.30719	2.21901	0.000106058	0.00054182
SMIM13.13452.113	1.89963	1.39372	2.66798	0.000106103	0.00054182
OAS1.10361.25	1.70021	1.31395	2.24927	0.000106544	0.000543516
SYT17.9110.2	1.65679	1.30205	2.16789	0.000107122	0.000545906
EMID1.9547.29	0.555562	0.406404	0.736391	0.000107377	0.000546648
CHL1.8958.51	0.634933	0.501212	0.794627	0.000107698	0.000547719
POLH.10022.207	0.564164	0.415454	0.740994	0.000107995	0.00054867
TNFSF8.3421.54	1.54525	1.24578	1.93796	0.000108788	0.000552139
HNRNPA1.12466.7	1.75271	1.32571	2.34442	0.000110119	0.000558327
PAX4.12398.15	1.95412	1.41364	2.78488	0.000111265	0.000563562
RPN1.6458.6	1.5966	1.2676	2.04074	0.000111967	0.00056654
PVRL1.8803.61	1.6009	1.27228	2.05428	0.000115661	0.00058464
CCL13.4144.13	1.63279	1.28714	2.12162	0.000118593	0.000598853
KLRG2.10762.2	0.617136	0.478368	0.782871	0.000119491	0.000602777
C3.5803.24	1.51856	1.23127	1.88706	0.000121045	0.000609909
GRB7.11281.6	1.74512	1.32644	2.34221	0.00012115	0.000609909
TGFBI.3283.21	0.610966	0.471704	0.779786	0.000122839	0.000617789
DSG1.2976.58	1.55069	1.24696	1.95257	0.00012307	0.000618329
ITGA1.ITGB1.3503.4	1.56187	1.25086	1.97378	0.000123325	0.000618984
CHST9.11646.4	0.605994	0.464094	0.774244	0.0001239	0.000621243
RAET1L.10589.7	0.627245	0.489585	0.789345	0.000124995	0.000626103
TRAT1.7224.11	1.56784	1.25733	1.99334	0.000125142	0.000626212
IL2RB.9343.16	0.648841	0.517	0.805495	0.000126391	0.000631826
APOM.10445.20	0.640461	0.50638	0.799146	0.000127155	0.000635011
GCSH.10956.82	0.565469	0.416448	0.745982	0.000128044	0.000638812
PCDH9.10558.26	0.661948	0.533618	0.814923	0.00012842	0.000640046
SSR1.8106.15	0.637413	0.502497	0.797658	0.000129767	0.000646113
CAMP.15481.45	0.620562	0.482718	0.786306	0.000129924	0.000646248
SHISA2.10449.31	1.59776	1.26496	2.04466	0.000130349	0.000647717
C1QTNF5.7810.20	0.648278	0.516289	0.805697	0.000130996	0.000650282
ITGA5.6932.42	1.51738	1.23057	1.88925	0.000131965	0.00065444
PSMB1.12612.37	1.56205	1.25041	1.97755	0.000133019	0.00065901
NUDCD3.4254.6	1.79192	1.3468	2.44968	0.000133326	0.000659426
ALKBH3.18401.18	1.53846	1.24137	1.93385	0.000133367	0.000659426
PIR.13634.209	0.602124	0.459428	0.772839	0.000133945	0.000661626
NRXN1.5110.84	0.608224	0.466107	0.77712	0.000136059	0.000671403
PCDHA7.8758.2	1.56615	1.2522	1.98675	0.000136299	0.000671924
PLTP.15475.4	0.652754	0.521243	0.809125	0.000138818	0.000683663
TCP11.8334.65	0.626869	0.487965	0.789573	0.000138974	0.000683756
GAPDHS.8004.15	0.603892	0.459717	0.773258	0.000139564	0.000685981
CD1D.8749.194	1.54433	1.2421	1.94546	0.000141506	0.000694842
VWC2.15308.108	0.624808	0.486947	0.791084	0.000142728	0.000700153
ZNF843.8321.27	1.57237	1.25577	2.00445	0.000144341	0.000707371
KLRC3.7795.14	0.612095	0.470591	0.781073	0.000146916	0.000719282
FBL.13994.1	1.66571	1.29401	2.19182	0.000147096	0.000719456
AURKB.3346.72	1.68037	1.30189	2.22299	0.00014727	0.0007196
TGFB3.3520.58	1.51896	1.23001	1.89681	0.000147894	0.000721293
IL37.2723.9	1.631	1.27903	2.11746	0.000147906	0.000721293
PCDHGC3.7859.21	1.5434	1.23701	1.93918	0.000149344	0.000727594
ZNF34.18265.18	0.525415	0.367388	0.714249	0.000150774	0.000733844
MCCD1.8032.23	0.563017	0.411932	0.745881	0.000151837	0.000738297
C9orf89.7778.104	1.80364	1.34758	2.47406	0.000152636	0.000741461
IL27RA.5132.71	0.646611	0.512072	0.805304	0.000155	0.000752209
CSF2RA.10438.19	0.643243	0.50778	0.802798	0.000155878	0.000754944
CPN2.6415.90	1.53957	1.23765	1.93685	0.000155972	0.000754944
TESC.12831.21	0.645081	0.510363	0.804803	0.000156018	0.000754944
CD14.8969.49	1.658	1.28684	2.17179	0.000156939	0.000758667
NUDT5.17761.2	1.58466	1.25628	2.02661	0.000157101	0.000758713
GJA1.9937.7	1.76989	1.33939	2.41809	0.000159476	0.000769438
RLN2.6621.10	0.610949	0.469237	0.782447	0.000160718	0.000773994
RPS19.19166.15	0.602093	0.460154	0.780648	0.000160731	0.000773994
SWAP70.13552.7	1.54541	1.23764	1.94734	0.000160926	0.000774182
CCDC126.6388.21	0.636916	0.500107	0.799845	0.000163348	0.000785077
SRA1.18220.141	1.61895	1.26849	2.09674	0.000164486	0.000789788
CA5B.17673.34	0.565023	0.413918	0.748578	0.000164762	0.000790348
DCLK1.17156.72	0.632257	0.494385	0.79756	0.000166166	0.000796286
STOML1.17344.23	0.650551	0.516916	0.809493	0.000166432	0.000796286
ICAM5.5124.69	0.649974	0.516646	0.809964	0.000166479	0.000796286
RAB39B.12403.30	1.63362	1.28194	2.13667	0.000167466	0.000800238
VPS26A.19293.6	1.57399	1.24985	2.0065	0.000170269	0.000812854
CHEK1.2853.68	1.79096	1.34011	2.45595	0.000170492	0.000813143
TYMSOS.8263.64	1.62972	1.27581	2.12302	0.00017214	0.000820218
A4GALT.8759.29	0.507207	0.351422	0.713096	0.000173428	0.000825562
LTA.4703.87	1.68407	1.29809	2.234	0.000174535	0.000830041
PTGS2.3761.4	1.647	1.2811	2.15633	0.000174769	0.000830361
GREM1.18878.15	1.62331	1.27808	2.12604	0.000175404	0.000832586
CD27.5412.53	1.52058	1.22774	1.90561	0.000179645	0.000851903
UROS.11248.43	0.623134	0.481682	0.791237	0.000180533	0.000855301
FGA.FGB.FGG.2796.62	1.59232	1.25639	2.04524	0.000184261	0.000872133
FGA.FGB.FGG.4907.56	1.5711	1.25267	2.01369	0.000185266	0.000876056
DSC1.10882.12	0.603174	0.456625	0.776665	0.000192656	0.000910138
BPIFA2.16302.11	0.62666	0.486167	0.795455	0.000193824	0.00091479
TMEM106A.10499.1	0.564799	0.40979	0.747203	0.000195937	0.000923887
NGRN.7153.66	0.549508	0.395311	0.741235	0.000197417	0.000929985
PVR.8064.125	0.591179	0.440156	0.76605	0.000199641	0.000939577
RRM1.11360.39	0.644768	0.508053	0.808271	0.000203744	0.000957983
PLA2G12B.9380.2	0.647463	0.511945	0.810862	0.000203979	0.000958184
IL13.3072.4	1.55473	1.24448	1.98689	0.000206061	0.00096705
MORF4L1.18193.165	0.527045	0.368371	0.725672	0.000206446	0.000967945
NFATC1.14286.2	0.613301	0.468675	0.785059	0.000208127	0.000974911
DGKB.12895.28	0.599266	0.451474	0.775318	0.000211722	0.000990818
RBM3.12747.89	0.635035	0.496035	0.802906	0.000212682	0.000994376
RRBP1.9913.4	1.52199	1.22218	1.9097	0.000217641	0.00101579
HYAL1.8309.12	0.658354	0.523948	0.816935	0.000217668	0.00101579
TNNI2.5440.26	1.53982	1.2277	1.94272	0.000220488	0.00102798
IGDCC3.11952.1	1.59022	1.25972	2.06013	0.000222539	0.00103657
FGFR1.5532.53	0.643357	0.505404	0.807896	0.000224074	0.00104275
EREG.4956.2	1.63515	1.27921	2.16466	0.000225837	0.00104998
PCDHB2.10748.216	0.467519	0.305684	0.684434	0.000226887	0.00105387
HEBP1.18225.13	0.622307	0.479527	0.794941	0.000232388	0.00107842
SYT2.9577.26	0.544624	0.387048	0.738889	0.000233067	0.00108056
AKR1A1.4192.10	1.53961	1.2305	1.95172	0.000235894	0.00109265
FCN3.5462.62	1.58997	1.25122	2.05259	0.000242378	0.00112165
CUL3.10045.47	0.61855	0.472649	0.790369	0.000242788	0.0011225
TMEFF1.15641.20	1.50922	1.21875	1.89475	0.000243902	0.00112661
HNRNPA2B1.5351.52	1.75145	1.3047	2.38077	0.000252093	0.00116336
CLPSL2.7767.1	1.53058	1.22527	1.93599	0.000256915	0.00118452
TCEA1.18204.1	0.603221	0.456464	0.786585	0.000262851	0.00121071
DYNLL1.3881.49	1.51617	1.21971	1.90936	0.000263081	0.00121071
PLG.4151.6	1.579	1.24699	2.03872	0.000266024	0.00122312
POLE3.19170.25	1.53728	1.22901	1.95449	0.000273262	0.0012548
B4GALT2.9595.11	0.649159	0.510535	0.813596	0.000273418	0.0012548
ST6GALNAC5.7927.16	0.610416	0.457984	0.781671	0.000274491	0.00125755
CD3E.8069.85	0.662164	0.527353	0.823131	0.000274521	0.00125755
PSMB4.18340.2	1.4816	1.20438	1.84191	0.000275137	0.00125922
CLMP.10440.26	0.621365	0.475283	0.794264	0.000275866	0.00126139
PCBP1.11458.30	0.607291	0.460727	0.787832	0.000277811	0.00126912
CP.17453.34	0.659181	0.522337	0.81983	0.000280494	0.0012802
OBP2A.6526.77	1.55957	1.23729	1.99818	0.000281888	0.00128539
DNAJB11.7110.2	1.55116	1.22982	1.97753	0.000282636	0.00128762
MYSM1.11536.9	0.532403	0.371686	0.731361	0.000286659	0.00130475
SYF2.19438.68	0.616248	0.469032	0.791331	0.000287663	0.00130813
HAVCR2.5134.52	1.53565	1.22238	1.94615	0.000290017	0.00131701
FCGR3B.3311.27	1.50721	1.21443	1.89344	0.000290277	0.00131701
GAGE2D.18273.14	1.56419	1.23819	2.01201	0.000290409	0.00131701
CALB1.9918.23	0.618215	0.470223	0.791312	0.000291216	0.00131947
CCL24.4128.27	1.50602	1.21512	1.89582	0.000293502	0.00132787
KRT20.12975.11	0.644026	0.503116	0.811042	0.000293965	0.00132787
RHOD.12442.4	0.514131	0.350285	0.719265	0.000293977	0.00132787
AKR1C3.17377.1	0.601475	0.450103	0.780118	0.000294135	0.00132787
ITGAL.11617.1	1.58633	1.25128	2.06151	0.000294561	0.00132859
KCNG4.13525.17	0.641146	0.497829	0.806997	0.000296973	0.001338
ANGPT4.2500.2	1.69544	1.28717	2.27784	0.000297183	0.001338
LMAN1.15688.30	0.628405	0.482132	0.798637	0.000298338	0.00134198
GSTM3.9748.31	0.615471	0.467651	0.790964	0.000299194	0.00134462
FSTL5.7099.33	0.41613	0.25085	0.648148	0.000300032	0.00134717
ARSB.3172.28	1.88856	1.36918	2.71909	0.000301549	0.00135277
CGA.FSHB.3032.11	0.625578	0.482655	0.80422	0.000307382	0.00137769
OLFM3.11143.32	0.558785	0.401747	0.753646	0.000307827	0.00137845
EYS.9365.91	0.604878	0.452558	0.782074	0.000315257	0.00141045
LSM1.17795.176	1.51653	1.21813	1.92107	0.000318829	0.00142515
MCTS1.12488.9	0.675593	0.542883	0.832988	0.000319639	0.00142749
PRSS3.18864.7	1.48419	1.20171	1.84984	0.00032135	0.00143276
ICAM2.5486.73	0.645282	0.505336	0.814893	0.000321394	0.00143276
CD48.3292.75	1.48494	1.20156	1.85063	0.000323367	0.00144027
ALDOA.5864.10	1.5257	1.21651	1.93042	0.000325455	0.00144828
LDLRAD4.9004.24	0.6156	0.467315	0.792823	0.000326536	0.00145179
C5.C6.4482.66	1.48829	1.20237	1.85839	0.000333343	0.00148073
FAM171A1.5610.32	0.643385	0.500323	0.811099	0.000335503	0.001489
CNRIP1.18218.48	0.64778	0.50703	0.816367	0.000339006	0.00150308
ADAMTS4.2809.25	0.630148	0.484056	0.802576	0.000339279	0.00150308
CALN1.10933.107	1.56677	1.24061	2.02815	0.000339624	0.00150327
PSMD9.13931.22	0.646617	0.50548	0.81546	0.000340869	0.00150744
EEF2K.12332.7	0.669318	0.534436	0.829668	0.000341918	0.00151074
HNRNPAB.8894.80	1.59564	1.24464	2.07569	0.000342565	0.00151226
C21orf33.5981.6	0.610541	0.460709	0.790139	0.000343266	0.00151402
SULT2B1.17209.27	1.46572	1.19303	1.8159	0.000344892	0.00151984
TF.4162.54	0.608318	0.459362	0.791491	0.000345694	0.00152203
HPD.17509.6	1.48126	1.20012	1.84784	0.000346126	0.00152259
PCNP.17769.28	1.56723	1.23029	2.01522	0.000347171	0.00152561
SNRPG.19276.124	1.59194	1.24386	2.06902	0.000347425	0.00152561
HMGB1.2524.56	1.66802	1.26752	2.22318	0.000350209	0.00153568
RPS6KA6.12688.115	0.658251	0.519876	0.823271	0.000350336	0.00153568
PCTK1.16867.76	1.53099	1.22173	1.95019	0.000350843	0.00153656
IFNA4.15405.23	1.52443	1.22112	1.94127	0.000351175	0.00153666
MFNG.5605.77	0.610267	0.45847	0.788394	0.000352032	0.00153906
FAIM3.6574.11	0.663065	0.525394	0.825651	0.000357603	0.00156205
INSL3.5723.4	0.631146	0.484563	0.804098	0.000359143	0.0015674
F11.2190.55	1.48124	1.19842	1.84757	0.000362836	0.00158213
LCAT.15413.3	1.55875	1.23021	2.00355	0.000365794	0.00159363
CPA4.9267.2	0.685627	0.555232	0.841816	0.000368463	0.00160386
DEFB135.6411.58	0.653769	0.513411	0.820442	0.000371658	0.00161636
IL1RL1.4234.8	1.49751	1.20238	1.87847	0.000377061	0.00163843
AHSA1.11633.89	1.49071	1.19985	1.8653	0.000377958	0.00164089
SPSB1.13942.140	1.6449	1.26768	2.1905	0.0003788	0.00164311
SCARB2.5100.53	1.4931	1.20487	1.87804	0.000382324	0.00165696
POMGNT1.8253.2	0.613544	0.461432	0.791122	0.000383389	0.00166013
FREM2.7246.4	0.644882	0.502778	0.816486	0.000384882	0.00166294
PIANP.14114.18	0.645444	0.50313	0.816774	0.000384895	0.00166294
C6.4127.75	1.62575	1.2561	2.14661	0.000385038	0.00166294
EIF1AD.13545.97	1.61384	1.2529	2.12575	0.000385952	0.00166544
CKMT1A.15542.19	0.672799	0.537476	0.833568	0.000392934	0.0016941
ZPLD1.5590.11	1.60792	1.25505	2.13211	0.000398607	0.00171708
FAM49B.19176.27	1.64788	1.25702	2.18885	0.000400894	0.00172544
GNLY.3195.50	1.48147	1.1966	1.85133	0.000404204	0.00173818
TRAF1.17747.45	0.675143	0.539177	0.834259	0.000406422	0.00174621
NRK1.16853.5	0.596402	0.441169	0.781856	0.000407606	0.00174979
CEACAM3.8999.19	1.83975	1.34367	2.62741	0.000409992	0.00175852
COL4A3BP.13535.2	1.48637	1.19666	1.85945	0.000411173	0.00176207
JAG1.7754.11	1.48251	1.20009	1.86081	0.000412589	0.00176662
RPS3A.5484.63	0.562443	0.401536	0.759679	0.000415791	0.0017788
TRIL.6527.1	0.637437	0.491615	0.810323	0.000416407	0.00177991
BRAF.15669.7	0.597207	0.441873	0.782273	0.000418573	0.00178763
SCIMP.10510.62	0.607403	0.454766	0.790623	0.000423792	0.00180837
FAM173A.7148.42	0.604905	0.452268	0.790235	0.000426951	0.00181808
MOG.15619.49	0.646546	0.501866	0.815921	0.000427067	0.00181808
BCL2L2.13097.11	0.58069	0.422518	0.771742	0.000427161	0.00181808
FUT9.6991.24	0.624998	0.476731	0.803814	0.000428099	0.00182052
CCNA1.15319.226	1.6743	1.27168	2.25444	0.000429654	0.00182557
NRG1.9178.30	0.587058	0.428168	0.773141	0.000430104	0.00182593
BGN.3284.75	1.55366	1.21962	1.99462	0.00043355	0.00183899
ROBO3.5117.14	1.47753	1.19383	1.8468	0.000436128	0.00184835
PRSS1.3049.61	1.46726	1.19044	1.82752	0.00044011	0.00186364
CTLA4.3022.4	0.624005	0.472173	0.800049	0.000445012	0.0018828
MMP7.2789.26	0.670033	0.531607	0.832571	0.000448211	0.00189377
EPDR1.9040.144	1.53003	1.21886	1.96079	0.000448364	0.00189377
SFTPD.19590.46	1.48387	1.19389	1.8578	0.000454377	0.00191754
NEDD9.12862.14	1.61068	1.25525	2.13724	0.000456698	0.00192571
MRPL32.7982.10	1.82836	1.32378	2.5986	0.000458696	0.00193249
EDC4.13066.42	1.45366	1.18361	1.80097	0.000460232	0.00193733
IL7R.5089.11	1.47216	1.19205	1.84076	0.0004634	0.00194902
CAMK1D.3418.12	1.54911	1.2245	1.99674	0.00046879	0.00197002
BRSK2.9790.28	1.65417	1.2674	2.22231	0.000472598	0.00198435
STAT3.10346.5	1.53315	1.21043	1.95675	0.00047449	0.00199062
PFDN5.4271.75	1.5242	1.21335	1.94947	0.000483133	0.00202517
AIP.3839.60	1.464	1.18571	1.8215	0.000484198	0.00202624
CXCL17.9495.10	0.650486	0.505782	0.820313	0.000484569	0.00202624
POLR1C.12939.1	0.673513	0.536408	0.83647	0.000484606	0.00202624
ULK3.12437.18	1.54034	1.22273	1.98989	0.000493295	0.00206084
C1D.7821.6	0.545636	0.378587	0.749509	0.00050664	0.00211482
TNFRSF18.11837.7	0.647844	0.501584	0.818697	0.00051354	0.00214183
APMAP.10605.22	0.652681	0.508232	0.82327	0.000515944	0.00215006
MAN1A2.9077.10	1.4979	1.20205	1.90147	0.00051909	0.00216136
KCTD5.12473.48	1.47984	1.19385	1.86051	0.000521252	0.00216855
G3BP1.19266.35	1.51463	1.20573	1.92948	0.000524801	0.00218064
THOC1.9875.107	1.56744	1.22905	2.04502	0.000525033	0.00218064
STX3.7186.111	1.61537	1.25046	2.14665	0.000528189	0.00219192
TMPRSS11A.7231.37	1.62216	1.24985	2.1554	0.000531029	0.00220187
CPXM1.6255.74	0.669589	0.530855	0.837182	0.000543047	0.00224983
PARP1.10534.40	0.62301	0.467684	0.800252	0.000546028	0.0022603
ISCU.7201.5	1.53064	1.21254	1.96638	0.000551869	0.00228258
TSNARE1.7069.9	1.51947	1.20777	1.94221	0.000556476	0.00229973
MUCL1.10975.59	0.578342	0.413377	0.769844	0.000560276	0.00231352
RTN4R.5105.2	0.689551	0.556087	0.849284	0.000563559	0.00232515
SEMA6B.5121.3	1.48677	1.19018	1.87088	0.000569965	0.00234963
FOLR2.15587.20	1.47276	1.18517	1.84284	0.000571447	0.00235379
CSGALNACT2.10772.21	0.631818	0.479157	0.807982	0.000572452	0.00235599
EIF4EBP3.18859.7	0.600099	0.441826	0.788056	0.000575377	0.00236607
PIK3CG.3391.10	1.47874	1.18787	1.8565	0.000576753	0.00236915
CA8.11390.24	0.603029	0.445263	0.790777	0.000577077	0.00236915
TBXAS1.8098.37	0.654957	0.51012	0.826046	0.00057798	0.00237039
C1GALT1C1.5735.54	1.49341	1.19442	1.88843	0.000578329	0.00237039
ARF6.12425.104	0.660202	0.518503	0.833133	0.00058081	0.0023786
FAM162B.11163.7	1.48014	1.19208	1.86606	0.000583007	0.00238564
LINGO3.10827.67	0.609985	0.45292	0.795017	0.000590917	0.0024149
EEA1.14043.12	1.4906	1.19517	1.88555	0.000591128	0.0024149
ECM1.3366.51	0.683127	0.546718	0.845416	0.000593125	0.00242108
DLK1.6373.54	0.6676	0.52645	0.836421	0.000605737	0.00247054
GIF.17672.184	0.68846	0.553643	0.849288	0.000610787	0.00248909
ZPBP.8635.283	1.45912	1.1813	1.82271	0.000611683	0.00249071
MANBA.6382.17	0.672191	0.532343	0.838595	0.000614623	0.00250064
NPNT.6342.10	0.629539	0.478458	0.810939	0.000619505	0.00251844
UBE2N.3905.62	0.63932	0.490949	0.818595	0.000621813	0.00252577
SERPINF2.3024.18	1.61731	1.23971	2.15085	0.000623164	0.0025292
LHCGR.14634.13	0.62056	0.465162	0.802597	0.000624332	0.00253187
MECP2.19108.50	0.575936	0.411866	0.77341	0.000625592	0.00253492
RCVRN.14334.3	0.648149	0.500394	0.822506	0.000634227	0.00256782
SLAMF1.7953.20	0.665748	0.524465	0.837574	0.000639463	0.00258692
ANXA2.13700.10	0.653633	0.509112	0.83055	0.000641723	0.00259396
ATG7.12627.97	0.559031	0.394142	0.765005	0.000645088	0.00260468
CCT7.13673.21	0.68288	0.546049	0.847339	0.00064542	0.00260468
APP.3171.57	1.49171	1.19003	1.88636	0.00064619	0.00260567
PTPRR.6361.49	0.580621	0.417832	0.779999	0.000647884	0.00261039
C1QC.14100.63	1.43434	1.16751	1.76911	0.000654952	0.00263674
TGFBR3.3009.3	0.682338	0.544924	0.84659	0.000657538	0.00264501
IFNB1.14127.240	0.62287	0.466636	0.804814	0.000668692	0.00268771
AGA.10435.2	0.556557	0.388321	0.757969	0.00067376	0.00270493
SULT1B1.12671.35	0.637867	0.488884	0.821863	0.000674063	0.00270493
RUNX3.11138.16	1.59076	1.23387	2.10608	0.000678219	0.00271942
COLGALT2.7234.12	1.48158	1.19021	1.87495	0.000682478	0.0027343
HSPE1.17150.8	1.4783	1.18468	1.86306	0.00069189	0.00276978
SPP1.13113.7	1.48909	1.19053	1.88929	0.000698697	0.00279297
PNOC.15434.5	0.591009	0.427536	0.784443	0.000698802	0.00279297
ACP2.9237.54	0.649048	0.499172	0.823483	0.000700608	0.00279794
RBP7.14208.3	0.604406	0.449549	0.806823	0.000701745	0.00280024
GPR142.12766.33	0.661056	0.513882	0.831079	0.000706008	0.00281476
PNLIPRP1.6627.25	1.43484	1.1675	1.77481	0.000706514	0.00281476
ABHD10.17370.186	1.47867	1.18329	1.86315	0.000709789	0.00282555
CFB.4129.72	1.55132	1.21457	2.01771	0.000711475	0.00282818
DLK2.9359.9	0.67976	0.540613	0.846016	0.000711584	0.00282818
SEMA3B.5667.3	1.45984	1.18204	1.83817	0.000712562	0.00282981
GEM.12817.1	1.46924	1.18102	1.84606	0.000717414	0.00284514
PRSS2.5034.79	1.45265	1.17384	1.81155	0.000717565	0.00284514
NOTUM.8252.2	0.639068	0.488358	0.820298	0.000721224	0.00285738
ASIC4.6951.26	1.56414	1.22631	2.05646	0.000722761	0.00286119
SLC27A2.9045.3	0.623477	0.464311	0.804589	0.000734334	0.0029047
KLHL13.12463.7	0.651279	0.50233	0.827254	0.000742754	0.00293373
RBM17.17391.10	1.48691	1.18859	1.88689	0.000742851	0.00293373
TIGIT.9638.2	0.652361	0.503593	0.828093	0.000752415	0.00296915
TCEAL3.19112.2	1.57114	1.22553	2.07235	0.000759367	0.00299421
IL17RC.5468.67	0.662402	0.515516	0.833659	0.000774317	0.00305075
BLVRB.17148.7	0.67846	0.537725	0.846837	0.000788323	0.00310348
PDIA6.5650.9	1.48706	1.18322	1.88287	0.000791719	0.00311352
NFKBID.19123.6	0.660067	0.513099	0.834013	0.000792124	0.00311352
SIT1.11194.6	0.607512	0.444004	0.79661	0.000794112	0.00311888
DUSP6.12341.8	0.635069	0.477194	0.813241	0.000796684	0.00312651
LAG3.9950.229	1.4536	1.17202	1.81623	0.000797757	0.00312826
TAF10.18270.10	0.683221	0.54397	0.849426	0.000799542	0.0031328
PSMA5.18925.24	0.699235	0.564767	0.858899	0.000800292	0.00313327
APOA1BP.16621.77	1.46121	1.17802	1.83736	0.000801257	0.00313459
IL18R1.14079.14	1.45511	1.174	1.82271	0.000805987	0.00315062
PLXNA4.19560.23	0.690375	0.553129	0.8543	0.000808902	0.00315851
SUFU.17468.1	1.49476	1.19211	1.90785	0.000809272	0.00315851
RAET1G.18927.14	0.650623	0.497659	0.824972	0.000812438	0.00316838
UBE2S.17729.20	1.46596	1.17829	1.84618	0.000815756	0.00317883
RNF150.9774.59	0.631662	0.474918	0.81372	0.000816807	0.00318044
SPR.9287.6	0.651722	0.498892	0.825894	0.000822488	0.00320006
CKAP2.5345.51	0.681399	0.540134	0.847623	0.000830665	0.00322695
PSMB5.12580.7	1.46711	1.18234	1.85614	0.000830694	0.00322695
CSNK2A1.5224.20	0.635972	0.481497	0.819272	0.000837945	0.00325259
CD79A.7796.10	0.450114	0.276858	0.706217	0.000838709	0.00325301
RFESD.13603.7	0.652958	0.503091	0.830493	0.000841719	0.00326215
CYB5R3.7215.18	0.496626	0.320769	0.726151	0.000860994	0.00333426
DUSP3.3480.7	1.62571	1.22846	2.1804	0.000868962	0.00336251
IRF9.12439.67	1.50421	1.19825	1.94289	0.000893016	0.0034529
EZR.9753.17	1.46534	1.17317	1.84334	0.000894918	0.00345758
LIF.7790.21	1.46174	1.17718	1.84468	0.00089667	0.00346166
RGS8.11666.72	0.689727	0.550787	0.854988	0.000899634	0.00346917
ELL2.11494.4	0.63111	0.474471	0.816063	0.000900008	0.00346917
ALDH3B1.12940.35	0.564904	0.394738	0.774225	0.000905436	0.0034874
CFC1.3294.55	1.46217	1.17424	1.84188	0.000907566	0.0034929
XG.8044.90	0.642343	0.486955	0.821615	0.000912938	0.00351087
PPP3R2.18866.8	0.666913	0.521761	0.841993	0.000914704	0.00351495
CHST4.18876.77	1.60013	1.22518	2.13201	0.000923145	0.00354465
ACAT2.17341.89	1.43724	1.1638	1.79037	0.000931025	0.00357216
IGSF3.9715.15	0.642204	0.48794	0.823651	0.0009347	0.00358349
ELANE.13671.40	1.50118	1.18583	1.92024	0.000940052	0.00360124
LRP11.6713.4	0.684603	0.543709	0.852999	0.000943321	0.00361099
DNAJB6.11606.22	1.4698	1.17745	1.86215	0.000951606	0.00363797
CAMK2B.3351.1	1.47248	1.17454	1.86073	0.000951828	0.00363797
MUTED.19116.1	1.60368	1.22517	2.14238	0.000954195	0.00364422
MPPED2.19153.53	1.54671	1.20467	2.02159	0.000956983	0.00365207
CTNNB1.8424.269	1.50194	1.19344	1.93531	0.000967937	0.00369105
FCN2.3313.21	0.691643	0.552081	0.856694	0.00097921	0.00373118
MAN1C1.13427.66	1.44645	1.16677	1.81262	0.000982898	0.00374237
TJP1.12001.7	0.676726	0.530859	0.845947	0.000992616	0.00377649
SKP1.3902.21	1.49293	1.18678	1.91225	0.000998319	0.00379529
ATP1B3.8990.42	0.685086	0.542963	0.853049	0.00100417	0.00381463
TFRC.8795.48	0.691157	0.551588	0.857945	0.00101536	0.00385419
IL10RA.10344.334	0.695526	0.557136	0.860219	0.00102238	0.00387788
SIRT3.17495.141	0.661673	0.510954	0.836564	0.00102818	0.0038969
IFNA7.14129.1	1.42723	1.15885	1.77423	0.00102983	0.00390019
SELM.15336.7	0.651887	0.50007	0.83485	0.0010388	0.00393121
TTN.11352.42	1.48476	1.18636	1.90785	0.00104424	0.00394878
PRKAR2A.19125.26	0.529906	0.35287	0.751335	0.00105474	0.00398546
ITM2C.10560.1	0.62518	0.462092	0.811073	0.0010568	0.00399022
RGS19.12713.365	0.689994	0.548347	0.856301	0.0010624	0.00400833
S100A14.17828.3	1.44363	1.16658	1.81604	0.00109876	0.00414237
CHP1.12458.79	1.45459	1.16501	1.82972	0.00110341	0.00415485
IFNA8.6214.84	0.561863	0.391608	0.778692	0.00110374	0.00415485
WRNIP1.12528.40	1.62105	1.2386	2.20549	0.00110466	0.0041552
MATN2.3325.2	0.685996	0.543627	0.855902	0.00110705	0.00416106
SEMA3C.6448.36	0.685781	0.54243	0.854287	0.00111031	0.00417014
SRGN.19251.56	1.44389	1.16126	1.8078	0.00111116	0.00417021
TIGIT.16299.13	0.676063	0.529031	0.847183	0.00112674	0.00422549
SLC5A8.13691.10	0.700858	0.563817	0.865756	0.00112829	0.00422813
MANSC4.9578.263	0.656235	0.502298	0.834249	0.0011314	0.00423456
ANXA6.5335.73	0.67531	0.53022	0.851387	0.00113171	0.00423456
HBD.6992.67	1.52906	1.198	1.99549	0.0011439	0.00427699
TPPP2.12800.5	1.41878	1.15266	1.75884	0.00114626	0.00428256
LECT1.9928.125	0.647442	0.490224	0.82887	0.0011489	0.00428924
HMGCS1.13496.19	1.432	1.15709	1.78563	0.00114994	0.00428988
CRKL.9877.28	1.47339	1.17094	1.87104	0.00116691	0.00434995
PCDHGC5.7983.1	0.580008	0.407978	0.785026	0.0011702	0.0043582
ASGR1.5452.71	1.45871	1.16788	1.84625	0.00117087	0.0043582
KLRC3.11571.75	0.609564	0.444428	0.807266	0.00117555	0.00437235
PACAP.16322.10	1.44041	1.16127	1.80659	0.00117825	0.00437911
RSPO3.8427.118	1.50255	1.1887	1.94892	0.00118044	0.00438399
NUP210L.9606.4	1.52714	1.19961	2.00071	0.00118794	0.00440858
SEZ6L.19563.3	0.688567	0.545998	0.858368	0.00119659	0.00443736
DEAF1.6369.82	1.43506	1.15849	1.79582	0.00120002	0.00444677
EGLN1.9901.28	0.619509	0.460597	0.824514	0.00120119	0.00444781
SUSD1.9582.93	0.655154	0.50008	0.835102	0.00120604	0.00446244
CD86.5337.64	0.614397	0.447604	0.806298	0.00121104	0.00447761
SPTAN1.5031.10	1.43732	1.16054	1.80354	0.00121265	0.00448026
BTN2A1.8869.5	1.46877	1.17811	1.88202	0.00121961	0.0045026
JAKMIP3.9068.17	0.599151	0.429114	0.797215	0.00122386	0.00451497
GLT8D1.8955.60	0.673821	0.526137	0.848482	0.0012268	0.00452248
PSMA1.7880.9	1.44817	1.16568	1.82906	0.00123401	0.00454568
CRELD1.7628.40	1.42571	1.15393	1.7768	0.00124517	0.00458341
GDNF.5822.22	1.47973	1.18221	1.90486	0.0012483	0.00459154
APOBEC3G.13930.3	1.4481	1.1594	1.81981	0.00125364	0.00460778
PCOLCE.11237.49	0.698442	0.559099	0.86557	0.00125781	0.00461909
C12orf10.8303.102	1.4426	1.15879	1.81104	0.00125857	0.00461909
HDGF.8953.47	1.4874	1.17284	1.9033	0.00126027	0.00462193
NPPB.16751.15	0.669858	0.521531	0.85044	0.00127845	0.00468513
TAX1BP1.12721.4	1.67587	1.25139	2.33979	0.00128102	0.00468868
OVCA2.17697.2	0.682394	0.538391	0.85817	0.0012813	0.00468868
CCL2.2578.67	1.42397	1.15158	1.77378	0.00130286	0.0047641
CTSF.9212.22	0.70131	0.562567	0.86791	0.00130979	0.00478592
ZDHHC14.11677.17	0.6664	0.514281	0.844156	0.00131127	0.00478781
IL4R.3055.54	0.667289	0.516004	0.845552	0.00131478	0.00479713
ZNF75D.11596.47	1.51289	1.19583	1.98541	0.00131667	0.00480052
FOXL2.11375.49	0.605526	0.435005	0.801521	0.0013213	0.00481385
MASP1.9125.23	1.46373	1.17377	1.87218	0.00132936	0.00483969
SLC35G2.13501.10	1.44951	1.15848	1.82491	0.00133083	0.0048415
CEACAM19.7048.4	0.644285	0.483966	0.828609	0.00133884	0.0048671
CANT1.6480.1	0.674265	0.52488	0.850363	0.0013403	0.00486885
APOA5.15363.32	1.40727	1.14554	1.74097	0.00134215	0.00487203
SIGLEC12.10037.98	1.42517	1.155	1.7836	0.00134386	0.00487468
CSNK2B.11330.15	1.53351	1.19453	2.01249	0.00135266	0.00490303
ATAD2.13043.157	0.617259	0.452325	0.814465	0.00136381	0.00493983
CRNN.17738.7	0.677243	0.528232	0.852458	0.00138064	0.00499718
PACSIN3.14674.63	0.624434	0.459983	0.818049	0.00138387	0.00500523
NR1H4.8946.38	1.40966	1.14883	1.75424	0.00139528	0.00504283
NMES1.6406.3	0.684838	0.54027	0.860477	0.00140955	0.00509073
EPHB1.17680.12	0.675837	0.525248	0.850563	0.00142035	0.00512601
CHD7.14005.2	0.663249	0.508281	0.842703	0.00143069	0.00515959
ICOSLG.5061.27	1.47168	1.1644	1.87477	0.00143347	0.00516588
HSF2BP.19139.3	0.673916	0.521494	0.848272	0.00143523	0.00516848
COL10A1.15653.9	0.642055	0.480005	0.827996	0.00144674	0.00520472
ASPA.18187.16	0.62729	0.461872	0.8187	0.00144738	0.00520472
TFRC.6895.1	0.699143	0.557605	0.867394	0.00145651	0.00523376
IL12A.IL12B.10367.62	0.676333	0.52483	0.851196	0.00146233	0.00525091
IGFBP5.19581.15	0.705219	0.566503	0.871956	0.00146691	0.00526354
FGF1.3486.58	0.665544	0.512808	0.847143	0.00146823	0.00526449
NLGN1.15620.4	1.43158	1.15159	1.79516	0.00149009	0.00533905
COL4A3BP.13950.9	1.45152	1.15971	1.83906	0.00149262	0.00534427
RNASE2.8394.56	1.49771	1.1808	1.9414	0.00149568	0.00535138
PRSS35.9983.97	0.602363	0.430738	0.803056	0.00150145	0.00536816
SLC26A11.13502.2	0.626342	0.459616	0.817405	0.00150346	0.0053715
CD8B.9310.2	0.673725	0.5219	0.850119	0.0015059	0.00537638
PTPN2.3401.8	1.45328	1.16391	1.84766	0.00151588	0.00540813
HTR2A.13556.28	1.42331	1.1506	1.78258	0.00152552	0.0054386
ADAM15.15455.40	0.671727	0.518396	0.849153	0.00153404	0.0054651
COL20A1.8804.39	0.676652	0.52384	0.850816	0.00153964	0.00548111
GRID1.13493.5	0.554658	0.37611	0.782771	0.00154745	0.005505
PSMB3.18339.207	0.673156	0.521668	0.852339	0.00158518	0.00563519
AES.18396.10	1.40036	1.14086	1.73619	0.00159867	0.00567909
UBE2T.12400.25	1.5017	1.18453	1.96542	0.00161516	0.0057336
TMOD1.12595.11	0.667581	0.512732	0.84849	0.00162535	0.00576566
FAM24B.8775.61	1.63199	1.2285	2.25274	0.00164079	0.00581629
S100A4.14116.129	1.41809	1.14421	1.76993	0.00164421	0.00582427
RPN1.10490.3	1.42733	1.15064	1.79463	0.00164763	0.00583224
GRP.5897.58	0.670416	0.515613	0.849436	0.00168157	0.00594816
ERP29.13728.19	1.43795	1.14923	1.81021	0.0016878	0.00596596
NLGN3.17427.26	0.674012	0.520198	0.85227	0.00169692	0.00599394
EHBP1.12813.18	0.652833	0.49196	0.838564	0.00170928	0.00603332
CPQ.9394.19	0.713022	0.573914	0.87724	0.00171822	0.00606059
RAD1.12670.15	1.43162	1.15319	1.80984	0.00172386	0.00607618
GABBR1.11279.42	1.4782	1.17238	1.90915	0.00173034	0.0060947
ENG.4908.6	0.707513	0.567386	0.875914	0.00174518	0.00614262
APOB.2797.56	0.709626	0.56962	0.876213	0.00174909	0.00615204
SCARF2.9925.56	1.43982	1.15194	1.82157	0.00175692	0.00617524
SELE.3470.1	0.712457	0.573563	0.878264	0.00176909	0.00621363
ADCYAP1.8285.64	0.612365	0.442081	0.815606	0.00177427	0.00622745
CHI3L2.9383.24	0.682105	0.531298	0.858574	0.00177611	0.0062295
PGAM2.15524.30	1.4638	1.16587	1.88367	0.00177936	0.00623652
VARS.13083.18	0.71508	0.576596	0.879237	0.00178123	0.00623868
KLK14.15544.25	0.708881	0.568173	0.876558	0.00180712	0.00632492
SORD.15447.45	1.39949	1.13674	1.73689	0.0018379	0.00642724
U2AF2.13577.25	0.657591	0.497923	0.84356	0.00183893	0.00642724
CCL26.9168.31	1.45587	1.16261	1.86478	0.00185767	0.00648817
PTPRH.11988.24	0.646666	0.48137	0.834178	0.00188464	0.00657776
GCDH.19258.24	1.44037	1.15264	1.82847	0.00188907	0.0065886
CNN2.18877.15	0.705906	0.56446	0.876787	0.00189208	0.00659439
MDM1.7898.29	1.45896	1.15459	1.86275	0.00189337	0.00659439
VWF.3050.7	1.40465	1.13638	1.74641	0.00189928	0.00661034
COX5A.18226.148	1.41465	1.13917	1.76673	0.00190236	0.00661643
MID2.14249.68	0.644389	0.482034	0.837963	0.00190678	0.0066272
SIRPB2.5669.26	1.52218	1.17268	1.99663	0.00191295	0.00664401
DLK1.6496.60	0.69807	0.552585	0.87185	0.00195379	0.00678111
GPHA2.6395.58	1.40097	1.13818	1.7462	0.00195887	0.00679401
CEBPA.18874.66	1.45906	1.15881	1.86928	0.00196222	0.00679872
PRCP.5722.78	0.713014	0.572602	0.879838	0.00196295	0.00679872
ARHGEF10.9061.3	1.43576	1.14859	1.81704	0.00196906	0.00681513
SBDS.3866.7	1.42959	1.14295	1.79994	0.0019854	0.00686694
SEMG1.7115.5	0.718983	0.581114	0.883913	0.00199093	0.00688128
MUC16.15565.102	0.689721	0.540096	0.865633	0.00200005	0.006908
GFRA2.2515.14	0.714036	0.574633	0.881958	0.00201001	0.00693549
STX18.9037.1	0.627726	0.459366	0.825928	0.00201079	0.00693549
GDF3.16755.195	1.47558	1.16856	1.91671	0.00201529	0.00694619
GSTP1.4911.49	1.44253	1.14804	1.83067	0.00203568	0.00701162
GSTM1.15395.15	0.710217	0.567021	0.877644	0.00206087	0.0070935
SFTA2.10580.14	0.617954	0.443889	0.81856	0.00206362	0.00709804
ANP32A.13073.14	0.700451	0.553413	0.871465	0.00206771	0.0071072
SRP14.17510.7	0.656998	0.493825	0.843286	0.00209174	0.00718485
DSC3.4981.6	0.574667	0.393793	0.79276	0.00210913	0.00723962
USP21.12681.63	0.653751	0.490836	0.843284	0.0021238	0.0072832
IGF2R.16057.6	0.716943	0.577394	0.883707	0.00212475	0.0072832
UBE2L3.3874.8	1.41408	1.13812	1.77343	0.00214099	0.00733381
C1orf162.6896.3	0.713976	0.573224	0.882251	0.00214679	0.00734861
VSTM4.7242.14	1.39684	1.13322	1.74002	0.00219102	0.00749488
INSRR.6352.8	0.688617	0.535213	0.864107	0.00220293	0.00753047
HSPD1.2682.68	1.42035	1.13759	1.78475	0.00220807	0.00754286
SLC30A3.9081.39	0.642004	0.478644	0.842858	0.00222563	0.00759763
HBQ1.18198.51	0.646989	0.48056	0.840993	0.00223888	0.00763761
ADIPOQ.3554.24	0.698535	0.552377	0.876166	0.00224557	0.00765521
SAP30.12888.18	0.647228	0.478536	0.838827	0.00229081	0.0078041
C2.3186.2	1.39585	1.13195	1.73975	0.00229548	0.00781465
YWHAB.14156.33	1.43742	1.14187	1.8228	0.00230148	0.00782975
CD46.17682.1	0.699613	0.552622	0.875747	0.00230418	0.00783359
ADAM11.6586.19	0.701163	0.552642	0.873727	0.0023241	0.00789531
ERBB4.2618.10	0.682164	0.525988	0.861305	0.0023255	0.00789531
HIPK3.19329.31	0.701278	0.554261	0.87505	0.00234687	0.00796241
FEN1.12577.100	0.642798	0.473542	0.838121	0.00237876	0.00806384
APBB2.12761.12	0.64463	0.476164	0.837759	0.00238	0.00806384
APTX.17736.105	0.66113	0.498683	0.851747	0.00240234	0.00813402
ERP44.6064.4	1.41764	1.13508	1.78369	0.00240626	0.00814176
RSPO3.13094.75	1.45107	1.14926	1.86394	0.00240883	0.00814492
CABLES2.7105.7	1.5143	1.17109	1.99952	0.00243491	0.00822752
PRG2.7258.5	0.662568	0.498299	0.849774	0.00243812	0.00823278
CD74.6974.6	0.652169	0.485141	0.842095	0.0024507	0.0082674
GNAI3.12650.43	0.66657	0.506377	0.853577	0.00245169	0.0082674
ANXA13.17835.28	0.665607	0.503731	0.851738	0.00245355	0.00826809
NAPB.12655.30	0.636627	0.466122	0.836	0.00246995	0.00831773
SRI.12356.65	0.693516	0.542935	0.872805	0.00247499	0.00832908
DUSP13.6525.17	0.706142	0.558338	0.877377	0.0024988	0.00840352
ITM2A.7765.15	1.41851	1.13996	1.79578	0.00250762	0.00842749
LINGO1.6620.82	0.706993	0.560332	0.879312	0.00252087	0.00845755
STX6.10945.11	0.704979	0.557958	0.878125	0.00252133	0.00845755
LRP2.10618.190	1.51685	1.18246	2.02239	0.00252165	0.00845755
BMPR2.4862.63	1.51612	1.17886	2.01592	0.00255712	0.00856622
RORC.11827.7	0.678393	0.519747	0.861373	0.00255749	0.00856622
PCSK7.4459.68	1.45255	1.14561	1.86272	0.00255982	0.00856826
IFNL1.4396.54	1.39753	1.13047	1.74858	0.00256353	0.00857491
SSU72.13566.2	0.648853	0.486633	0.855139	0.00257741	0.00861556
STX1A.19553.14	0.694707	0.544028	0.874007	0.00260028	0.00868409
TTC17.8800.14	0.634541	0.459699	0.830926	0.00260139	0.00868409
FCAMR.9568.289	0.63074	0.456063	0.830217	0.00261076	0.00870952
CDH8.16021.30	0.680921	0.52472	0.865074	0.00261655	0.00872301
TNFRSF14.5352.11	0.713917	0.568929	0.883764	0.00263985	0.0087948
SLIT2.18930.28	0.701352	0.551736	0.87776	0.00264232	0.00879715
SLC30A5.9594.30	0.716563	0.572641	0.885475	0.00264462	0.00879891
PARVA.13434.172	1.40561	1.12976	1.76404	0.00265948	0.00884247
CRK.4976.57	1.42399	1.13355	1.8005	0.00268399	0.00891802
ASGR2.9474.22	0.584508	0.400294	0.805899	0.00269087	0.0089297
ATP5J2.11539.4	1.48769	1.16729	1.96392	0.00269109	0.0089297
ACADL.17857.6	0.676312	0.517092	0.861003	0.00269631	0.00893924
TSR3.7018.10	0.652526	0.487446	0.849214	0.00269762	0.00893924
ENPP7.4435.66	0.723774	0.583815	0.891524	0.00269935	0.00893924
LZIC.19338.3	0.66527	0.503594	0.856612	0.00272817	0.00902867
SUV420H2.12452.32	1.45726	1.15949	1.89765	0.00273878	0.00905778
EDAR.2977.7	1.43892	1.14271	1.83879	0.00275372	0.00910115
GAPDH.3848.14	1.4102	1.12882	1.77277	0.00276793	0.00913935
RALA.14332.3	1.41648	1.13151	1.78776	0.00277047	0.00913935
SCGN.15305.7	0.70048	0.548395	0.87586	0.00277078	0.00913935
PYCR1.18170.46	0.6446	0.473458	0.840106	0.0027862	0.00918414
EXTL2.6528.95	0.642178	0.472688	0.844381	0.00281542	0.00927432
AMH.4923.79	0.673635	0.51165	0.860177	0.00282899	0.00931289
CSRP2.12968.2	0.704036	0.555082	0.880923	0.00283741	0.00933441
LTBR.2636.10	1.37616	1.11861	1.70383	0.00285895	0.00939907
SLC26A5.9127.4	0.658771	0.49281	0.850697	0.00286362	0.00940823
CA1.4969.2	0.713913	0.56951	0.888446	0.00290697	0.00954437
CASC4.10613.33	1.38678	1.12091	1.72687	0.00294306	0.00965648
ERLIN1.8776.10	1.58957	1.18466	2.17952	0.00295534	0.00968135
TPSG1.3404.51	1.47647	1.15741	1.9298	0.00295597	0.00968135
EPB41L1.13993.20	0.707967	0.560476	0.884982	0.00295646	0.00968135
C1QL2.15670.15	0.64916	0.478663	0.843396	0.0029834	0.00976314
P2RX6.7233.73	1.39487	1.12832	1.75431	0.0029864	0.00976621
BCL10.8768.4	0.683422	0.523722	0.866942	0.00298826	0.00976621
WWOX.17724.3	0.576117	0.387061	0.797714	0.00301767	0.00985588
ZFAND5.18317.111	1.38882	1.12388	1.73743	0.00302458	0.00987196
CPN1.7142.5	1.38905	1.12469	1.73854	0.00303521	0.00990019
SVEP1.11109.56	1.40625	1.12758	1.77483	0.00305136	0.00994634
DNAJC17.14655.1	0.630156	0.457321	0.840533	0.00306298	0.00997771
PCDHGA12.6938.21	1.39547	1.12323	1.74948	0.00307092	0.00999704
SEC61B.7878.2	1.37809	1.11998	1.71613	0.00307793	0.0100133
CTSD.5508.62	1.38078	1.12105	1.7221	0.00308449	0.0100281
LAMTOR3.12490.92	0.671265	0.507274	0.860997	0.00309149	0.0100443
HBZ.6919.3	0.667774	0.503251	0.860074	0.00312384	0.0101398
KPNA2.2860.19	1.37335	1.11664	1.70283	0.00312494	0.0101398
ANXA7.18244.1	0.710401	0.563045	0.887392	0.00315267	0.0102227
DLG3.7897.75	1.48701	1.1604	1.96122	0.00315507	0.0102227
KAL1.6603.18	0.716119	0.569792	0.888775	0.00315664	0.0102227
PEX26.19366.8	0.698528	0.543467	0.875958	0.00316617	0.0102469
PPP3R1.15545.13	1.40586	1.12375	1.76918	0.00318685	0.0103071
RPS5.19195.85	0.696872	0.545345	0.88261	0.00321948	0.0104059
PRKG1.13067.5	0.715865	0.569466	0.889395	0.00322698	0.0104234
CD160.17677.47	0.728193	0.586609	0.896093	0.00325115	0.0104946
FOXC2.14051.54	1.40137	1.12904	1.77208	0.00325573	0.0105005
GRAMD1C.8842.16	1.43504	1.14189	1.84794	0.00325717	0.0105005
YES1.2878.66	1.40424	1.13124	1.78067	0.00327818	0.0105614
FAM163B.10880.38	1.46929	1.15047	1.91489	0.00328253	0.0105686
KPNA1.19587.12	0.717871	0.571706	0.89049	0.00331389	0.0106626
PKDCC.8664.36	1.39808	1.12518	1.76054	0.0033257	0.0106937
PRPF6.9581.4	0.668451	0.503579	0.860087	0.00336306	0.0107981
COPS2.14029.42	1.39234	1.11846	1.74283	0.0033635	0.0107981
QDPR.11257.1	1.37689	1.11549	1.71314	0.00336466	0.0107981
KIRREL3.4557.61	0.686861	0.525947	0.870129	0.00337029	0.0108092
CD96.9735.44	0.723696	0.57989	0.894873	0.00339324	0.0108727
IFNAR1.9183.7	0.711383	0.561483	0.886595	0.00339446	0.0108727
IHH.19606.28	0.730718	0.589989	0.899343	0.00345536	0.0110607
S100Z.18928.10	0.648131	0.473795	0.84573	0.00346378	0.0110805
CDC42BPA.12706.2	0.716458	0.567084	0.888909	0.00346638	0.0110817
DBI.16919.1	1.41975	1.12816	1.80851	0.00347074	0.0110821
PTGES3.17154.2	0.711368	0.562387	0.887922	0.00347093	0.0110821
BRDT.12748.6	1.41993	1.13486	1.81379	0.00347732	0.0110954
LRP1B.11275.94	0.67931	0.519804	0.874226	0.00348697	0.0111191
MOB1A.12426.19	1.39566	1.11929	1.7534	0.00349961	0.0111522
GZMK.9545.156	0.723446	0.57885	0.894997	0.00350795	0.0111717
SHC1.5272.55	1.4111	1.12285	1.78563	0.00353615	0.0112543
INPP5E.11370.20	1.53956	1.17334	2.09001	0.00354107	0.0112627
CXCL8.3447.64	1.3833	1.11702	1.72995	0.00354758	0.0112727
XXYLT1.6375.75	0.721888	0.576243	0.893669	0.00354874	0.0112727
BST2.8832.55	0.674401	0.509922	0.866376	0.00356532	0.0113182
CDC25A.11548.84	0.68488	0.520822	0.86854	0.00358138	0.0113619
PGP.18235.16	1.39869	1.11835	1.76062	0.00366234	0.0116048
TNFSF11.14061.48	1.38639	1.1223	1.74684	0.0036626	0.0116048
SPRED1.8318.13	1.37715	1.11857	1.72715	0.00367023	0.0116216
FLRT3.9128.34	1.36197	1.1111	1.68974	0.0037008	0.011711
RNASE6.5646.20	1.43367	1.12789	1.838	0.00370835	0.0117274
LPO.4801.13	1.36359	1.10883	1.68808	0.00372335	0.0117674
LECT2.16763.11	0.731442	0.590071	0.901618	0.00374635	0.0118326
HAGH.19267.14	0.713658	0.563091	0.889892	0.00379131	0.011967
DSG2.9484.75	0.72443	0.580094	0.898741	0.00381417	0.0120315
OCIAD1.16802.31	0.688413	0.525591	0.871859	0.00382774	0.0120667
MGAT4C.7208.60	0.635515	0.457205	0.844005	0.00384553	0.0121119
APBB2.12753.6	1.55451	1.19067	2.15845	0.00384808	0.0121119
PAPL.8011.96	0.672867	0.507308	0.866376	0.00384938	0.0121119
CD68.18922.27	0.728426	0.584938	0.900181	0.00385569	0.0121213
LRMP.10704.91	0.698177	0.541421	0.880758	0.00385881	0.0121213
METTL24.9470.15	0.643837	0.469485	0.847587	0.00385965	0.0121213
EXOSC3.12605.1	0.710452	0.556426	0.886966	0.00388703	0.0121996
FAM171B.8061.102	0.660778	0.488385	0.85727	0.00389127	0.0122019
KAT2B.12368.18	1.41572	1.13243	1.81857	0.00389265	0.0122019
CCDC50.12399.194	1.37228	1.11039	1.70962	0.00392608	0.0122972
GSTM4.18895.54	0.730542	0.587224	0.900824	0.00392799	0.0122972
HRC.6584.1	0.712414	0.558746	0.887707	0.00393144	0.0123003
SERF2.18274.2	1.39017	1.12239	1.76287	0.00395101	0.0123537
ACADS.17393.13	0.698766	0.540087	0.880288	0.00396348	0.0123849
FIBCD1.9378.6	0.689127	0.526958	0.873798	0.00397834	0.0124236
FAS.5392.73	0.706911	0.55415	0.887927	0.00398432	0.0124345
MMP16.5268.49	1.45513	1.14182	1.9008	0.00400944	0.0125051
FBXL4.11416.23	0.722877	0.576201	0.897741	0.00402203	0.0125365
CCL23.2913.1	1.39283	1.11405	1.75234	0.00405686	0.0126371
FMR1.7713.102	1.40616	1.11715	1.78109	0.00407081	0.0126655
ARF1.19239.5	0.690774	0.529552	0.87794	0.00407107	0.0126655
CGA.LHB.2953.31	0.726856	0.582637	0.901344	0.00407505	0.01267
LILRB1.5090.49	0.735462	0.592217	0.903317	0.0040846	0.0126793
BMP8B.15668.19	0.727758	0.581603	0.898677	0.00408502	0.0126793
B3GNT2.7980.72	0.729574	0.585007	0.900773	0.00408568	0.0126793
THRA.12527.50	1.47627	1.14845	1.94884	0.00410523	0.0127321
HK2.13130.150	0.65233	0.484684	0.870501	0.00412514	0.0127859
PTPN7.14688.6	0.563036	0.369695	0.804924	0.00412842	0.0127881
SEMA4B.9805.51	1.36853	1.10997	1.70777	0.00413452	0.012799
PTPN9.12633.3	0.637762	0.458191	0.844531	0.00413968	0.0128071
GDA.12667.2	1.43222	1.13624	1.85668	0.00415971	0.012861
MREG.19145.4	0.71853	0.569878	0.896647	0.00416634	0.0128735
IFNA5.6210.100	0.653649	0.477602	0.8517	0.00417809	0.0129019
KIR3DL3.7944.1	0.66401	0.491459	0.860684	0.00421139	0.0129933
GRIA4.10760.107	0.732322	0.589546	0.904143	0.00421291	0.0129933
ABL1.3341.33	1.46836	1.1486	1.93822	0.00424687	0.0130899
ARPC5.18419.20	0.729342	0.583917	0.901188	0.00425827	0.0131162
SPG20.11161.5	1.38875	1.11147	1.74569	0.00426114	0.0131162
DCUN1D3.13553.4	1.59652	1.19632	2.25779	0.00426329	0.0131162
PTH.19640.2	0.679791	0.510387	0.868522	0.00428676	0.0131803
STAT5B.16551.14	0.725355	0.576845	0.897722	0.00429619	0.0132011
IL1RAP.14048.7	0.739338	0.598808	0.907366	0.0043146	0.0132495
PDE9A.5201.50	0.705571	0.550123	0.888451	0.00434224	0.0133262
TPD52L1.17710.40	0.716704	0.564699	0.893316	0.00436573	0.01339
TMCC3.8922.4	1.35593	1.10255	1.67838	0.00439005	0.0134563
RPS6KA3.3469.74	1.40866	1.11668	1.79266	0.00441664	0.0135295
FSTL3.3438.10	1.41063	1.11617	1.79513	0.00442591	0.0135456
COMT.18382.109	0.733846	0.590239	0.904893	0.00442733	0.0135456
LGR5.16296.43	0.599797	0.412391	0.826963	0.00443261	0.0135535
FCRL1.5728.60	0.719352	0.569911	0.897822	0.00444798	0.0135921
RBM22.12980.31	0.700781	0.540341	0.883927	0.00445649	0.0136098
ARHGEF7.13932.45	0.734574	0.589858	0.903806	0.00446298	0.0136213
FABP4.15386.7	0.683895	0.523206	0.884481	0.00448742	0.0136874
TMEM132A.7871.16	0.709995	0.555802	0.892219	0.00451556	0.0137649
ZBTB33.12785.49	1.37902	1.11456	1.74123	0.00453377	0.0138119
ESRRA.9873.17	0.595456	0.402876	0.821661	0.00457353	0.0139194
CSF2RB.10512.13	0.651652	0.476138	0.85775	0.00457463	0.0139194
TYRO3.2611.72	0.664564	0.493257	0.865607	0.00458326	0.0139371
LRRC32.7551.33	0.725906	0.579019	0.902843	0.00459929	0.0139774
LILRB3.11334.7	1.49085	1.15599	2.00006	0.00460769	0.0139944
TARBP2.12781.2	1.42061	1.13093	1.84122	0.00462854	0.0140491
CKB.3800.71	1.45281	1.14989	1.94525	0.00464309	0.0140847
UBE2B.9865.40	0.64063	0.460536	0.850973	0.00465459	0.014111
GAN.10054.3	0.708369	0.549325	0.888514	0.00473335	0.014341
NFKBIA.19209.6	0.674803	0.503483	0.86942	0.00475042	0.014384
COL9A1.6631.17	1.41458	1.13121	1.83428	0.00475345	0.0143844
NAPA.4292.5	1.37896	1.10563	1.73003	0.00480791	0.0145404
UGT1A8.8899.75	0.64954	0.465883	0.849247	0.00486063	0.0146809
ABHD14A.5715.4	1.45845	1.12719	1.90878	0.0048608	0.0146809
SUN3.8852.10	0.713599	0.558186	0.893812	0.00486319	0.0146809
ZHX3.10036.201	0.72044	0.568769	0.898893	0.00487141	0.0146968
C4BPB.7155.46	0.644987	0.46607	0.857957	0.0049067	0.0147943
ADAM10.8405.108	0.675683	0.504383	0.870039	0.00491468	0.0148094
RABEPK.13599.15	0.532058	0.332752	0.795646	0.00492149	0.014821
PTPRS.6049.64	0.710482	0.55577	0.893955	0.00498764	0.0150111
LCN10.13007.66	0.738428	0.59502	0.909621	0.00499677	0.0150295
YWHAE.14157.21	1.40789	1.12427	1.81169	0.00500524	0.0150459
TNFRSF19.5131.15	0.68907	0.523045	0.880679	0.00507351	0.0152415
DUSP16.14631.22	0.69622	0.530678	0.880777	0.00507643	0.0152415
PRL.2585.2	0.739695	0.596225	0.910236	0.00508586	0.0152606
TTC17.9550.153	0.670102	0.497756	0.869178	0.00509166	0.0152689
PGRMC2.10506.53	1.42941	1.12844	1.85908	0.0050991	0.015282
DYNLRB1.3845.51	1.35137	1.09653	1.67305	0.00510685	0.015296
DNAJB9.11214.40	1.35667	1.09922	1.68639	0.00511511	0.0153115
FASLG.3052.8	0.708298	0.548813	0.891297	0.00519463	0.0155402
ART3.7970.315	0.735952	0.591123	0.909765	0.00520471	0.0155611
UNC5A.7975.97	0.672179	0.501709	0.874168	0.00521084	0.01557
CTRL.9229.9	0.734735	0.587585	0.906157	0.00522628	0.0156068
PDE4A.18918.86	0.713811	0.556439	0.894467	0.005241	0.0156414
PGLYRP3.10561.5	0.656938	0.480296	0.862535	0.00525059	0.0156607
JAM3.2998.53	1.37142	1.10157	1.71891	0.00525746	0.0156718
SNTA1.19274.80	0.734176	0.588898	0.909909	0.00526228	0.0156768
DNAJB1.3852.19	1.38714	1.10542	1.75379	0.00529513	0.0157652
CALY.8924.55	0.705808	0.547368	0.893721	0.00534142	0.0158935
ZPBP2.10710.23	0.68198	0.512656	0.876457	0.00535948	0.0159377
LETMD1.5751.14	0.718816	0.56486	0.899724	0.00536607	0.0159478
STX7.8274.64	1.40128	1.10781	1.78353	0.00537016	0.0159505
COL3A1.18880.81	1.35325	1.09774	1.68338	0.00542546	0.0161051
CDC37.3879.50	1.40429	1.1104	1.79546	0.00543565	0.0161257
FBLN1.6470.19	0.709936	0.55326	0.895534	0.0054627	0.0161964
B3GALT6.7981.230	0.671933	0.492705	0.867841	0.00549459	0.0162812
ACBD6.19341.36	0.661332	0.49	0.874091	0.00549865	0.0162836
HTATIP2.10630.5	0.699497	0.535697	0.886677	0.00553252	0.0163741
RPL12.19183.164	1.3896	1.10793	1.76462	0.00554857	0.0164119
S100A11.14011.17	0.667593	0.498935	0.885476	0.00555187	0.0164119
PCSK1N.9391.60	0.696924	0.529702	0.883782	0.00561658	0.0165934
EFHD1.19616.100	0.721223	0.567398	0.901123	0.00562871	0.0166194
RARRES1.8398.277	1.35303	1.09558	1.68482	0.00571143	0.0168492
IGFBP4.2950.57	1.36704	1.10047	1.71719	0.00571331	0.0168492
HSD17B14.13972.4	0.600972	0.410581	0.842861	0.00573047	0.0168898
IGFBPL1.7815.49	1.34591	1.09589	1.67388	0.00574629	0.0169264
CST5.3803.10	0.741333	0.597192	0.914059	0.00575028	0.0169282
TENM2.11164.7	1.49043	1.15011	2.01228	0.00576737	0.0169684
PYDC1.12835.101	0.707808	0.543687	0.891064	0.00577776	0.016989
USO1.13639.101	1.36112	1.09562	1.69926	0.00578398	0.0169973
PAPSS1.14007.22	1.36498	1.10081	1.71406	0.00578974	0.0170041
TAPBP.12378.71	1.36752	1.09708	1.71468	0.00585528	0.0171865
NRP2.15387.44	1.42008	1.11834	1.83795	0.00592226	0.0173729
CAMK2D.3419.49	1.36902	1.09748	1.71857	0.0059304	0.0173866
TMEM52B.9778.45	0.702329	0.536919	0.888706	0.00596579	0.01748
JUP.16768.3	0.69841	0.530464	0.885424	0.00599864	0.0175659
SUMO2.19555.1	1.40802	1.1089	1.81097	0.00603732	0.0176688
RFK.13059.33	0.718473	0.564266	0.905873	0.00604161	0.017671
MATN3.19361.78	1.36925	1.09746	1.72097	0.00605375	0.0176961
AGO3.15323.112	1.36065	1.09698	1.70473	0.00606075	0.0177062
CST3.2609.59	1.40046	1.10457	1.79056	0.00606842	0.0177182
IGHG2.13230.174	0.716821	0.558964	0.900795	0.00610979	0.0178286
ARAF.12583.77	0.703846	0.540761	0.893155	0.00611575	0.0178355
PRSS22.4534.10	1.3447	1.0922	1.67157	0.00612581	0.0178544
CDKN2C.12521.3	0.662571	0.4844	0.868542	0.00613114	0.0178595
FLRT3.13123.3	1.3743	1.09727	1.73101	0.00614837	0.0178992
TCTN2.11433.11	0.674058	0.495304	0.871859	0.00621452	0.0180788
PPIG.18449.33	0.707651	0.546181	0.895641	0.0062173	0.0180788
RNASE13.6424.2	0.716008	0.55543	0.898185	0.00624345	0.0181442
TP63.10040.63	1.49396	1.13858	2.01681	0.00630451	0.018311
GGH.9370.69	1.34632	1.09019	1.67254	0.0063477	0.0184257
MFAP5.6440.31	1.33631	1.08845	1.65277	0.00637883	0.0185053
FAM210A.14593.152	1.33872	1.09013	1.65995	0.00638711	0.0185185
CLK2.11327.56	0.745803	0.601673	0.917964	0.00640242	0.0185411
TK2.19114.8	0.662297	0.481828	0.868496	0.00640287	0.0185411
BAGE2.6294.11	1.4292	1.11059	1.85862	0.00640605	0.0185411
MATN4.7083.74	0.714895	0.555712	0.900008	0.00641512	0.0185566
HP.3054.3	1.57599	1.18054	2.27121	0.00642802	0.0185747
HBA1.HBB.4915.64	0.665161	0.483228	0.869876	0.00642886	0.0185747
NBL1.2944.66	1.3473	1.09279	1.68352	0.00647956	0.0187104
PIK3C2A.14028.22	0.637421	0.451949	0.864353	0.006531	0.018848
CRLF1.14747.9	0.726249	0.571183	0.906719	0.00657942	0.0189768
MAD2L1.15313.28	1.39325	1.11074	1.7935	0.00660233	0.0190318
HERC5.12934.1	1.3585	1.09559	1.70591	0.00660694	0.0190341
NAP1L2.13529.39	1.36498	1.09872	1.72562	0.00667726	0.0192256
FCRL5.6103.70	1.41449	1.1224	1.84866	0.00669733	0.0192722
ITGB7.11205.10	1.38195	1.09694	1.75351	0.00670253	0.0192761
N6AMT1.11096.57	0.740921	0.592665	0.915812	0.00672431	0.0193276
DPYSL3.12707.26	1.3491	1.09064	1.68426	0.00673318	0.0193384
APOL3.16823.75	1.34067	1.08759	1.66384	0.00673586	0.0193384
SMIM10.9379.248	0.726155	0.569336	0.905683	0.00676288	0.0194048
AGGF1.8051.10	0.706407	0.538576	0.893158	0.00678381	0.0194537
NR1D1.5236.2	1.34331	1.09148	1.67609	0.00680471	0.0195024
TXN.8813.160	0.629469	0.439514	0.85531	0.00688552	0.0197227
TNFRSF10A.4832.75	1.35889	1.09611	1.71127	0.00692564	0.0198262
KRT18.5354.11	0.650027	0.460587	0.859382	0.00694135	0.0198598
CA3.3799.11	1.36323	1.09137	1.71401	0.00695046	0.0198744
NPDC1.10424.31	0.705522	0.540774	0.897386	0.00696676	0.0199096
MEF2C.8933.84	1.41264	1.11821	1.8467	0.00700296	0.0200016
SLITRK4.7139.14	0.736142	0.585595	0.915467	0.00704039	0.0200969
HN1.19335.2	1.34717	1.08834	1.68181	0.00704876	0.0200969
NMU.8754.5	1.41251	1.11763	1.84012	0.007052	0.0200969
VSNL1.13522.20	0.691826	0.519438	0.886515	0.00705246	0.0200969
MPP6.13490.1	1.40662	1.1165	1.82794	0.00710537	0.0202361
WISP3.5927.4	0.727926	0.569669	0.908613	0.00723053	0.0205808
VEGFA.19437.61	1.3643	1.09324	1.72306	0.00728782	0.020732
PTK2.4986.59	0.69663	0.526992	0.89485	0.00730506	0.0207644
C1R.3285.23	0.744855	0.596424	0.918215	0.00730753	0.0207644
SPN.12873.11	0.670227	0.486648	0.872161	0.00734208	0.0208507
SPEF1.12876.39	0.682924	0.507328	0.886659	0.00737111	0.0209212
MGA.11587.5	1.40003	1.11243	1.82024	0.00738721	0.020955
ALAD.15523.9	0.716749	0.557418	0.908985	0.00740596	0.0209962
PSMA4.14099.20	0.720664	0.556727	0.902556	0.00741528	0.0210107
TGM4.18933.4	0.706897	0.537945	0.895576	0.00742467	0.0210253
THBS1.3474.19	1.35343	1.08771	1.69645	0.00744208	0.0210626
ADAM7.10753.31	0.714729	0.549649	0.899968	0.00748943	0.0211846
GZMH.3373.5	1.33708	1.0891	1.67444	0.00756813	0.0213951
GPR26.13540.1	1.34091	1.08949	1.67912	0.00757929	0.0214145
HSD17B10.4217.49	1.33098	1.0808	1.6468	0.00763964	0.0215728
RNASEH1.8470.213	0.714981	0.55015	0.902155	0.0076552	0.0216045
HRK.8008.28	1.471	1.14065	2.00626	0.0076628	0.0216125
COLEC12.5457.5	0.750753	0.605567	0.924022	0.00766671	0.0216125
HCN1.12774.12	0.653566	0.464072	0.865573	0.00775486	0.0218486
MAX.12411.60	1.36189	1.08739	1.71537	0.00776632	0.0218686
SNRPB2.17364.8	0.681568	0.511373	0.900314	0.00777779	0.0218885
CHMP2B.17350.13	0.744148	0.596579	0.922976	0.00779952	0.0219373
CAST.3026.5	0.747605	0.6004	0.923582	0.00793446	0.0223042
ABL2.3342.76	1.34273	1.08822	1.68511	0.0079625	0.0223704
ACADVL.19262.219	1.33744	1.0815	1.66338	0.00796893	0.0223759
GFER.15398.2	1.35793	1.09467	1.71966	0.00798848	0.0224181
PLA2G2E.2447.7	1.332	1.08522	1.66332	0.0080221	0.0224998
CRYBB1.17751.68	1.36971	1.09403	1.74214	0.00806259	0.0226006
GALNT2.5764.4	0.742572	0.590955	0.919416	0.0081317	0.0227816
VSTM2L.6549.60	0.710982	0.543239	0.900333	0.00816201	0.0228536
CD300A.5630.48	1.34518	1.0845	1.68604	0.00823268	0.0230284
ANGPTL1.9092.33	1.33099	1.08063	1.65453	0.00823367	0.0230284
PRKCQ.3817.18	1.35255	1.08417	1.69906	0.00828781	0.0231668
AIDA.17347.80	0.742511	0.591876	0.92219	0.00834571	0.0233156
FGF16.4393.3	1.34182	1.0803	1.67596	0.00848934	0.0237036
WFDC6.13412.5	0.673132	0.487036	0.878412	0.00850679	0.0237364
FAM171B.8786.6	0.720327	0.556568	0.906818	0.00851063	0.0237364
SEL1L2.9082.25	0.691636	0.517523	0.893999	0.00858998	0.0239443
TMEM59L.9959.60	0.737162	0.58305	0.919999	0.00862189	0.0240198
PRDX3.8358.30	1.3517	1.08165	1.6982	0.0086423	0.0240633
LYZ.4920.10	1.35342	1.08485	1.70824	0.00865134	0.024075
BIRC3.4973.18	0.710923	0.54051	0.900998	0.00867243	0.0241202
PITPNB.12484.67	1.33394	1.08237	1.66595	0.00870139	0.0241872
IGHA1.IGHA2.11089.7	1.33398	1.07896	1.66205	0.0087354	0.0242682
TYK2.5260.80	0.699185	0.527854	0.899933	0.00874623	0.0242848
ASPN.6451.64	0.758551	0.613287	0.929336	0.00875747	0.0243025
TNFRSF6B.5070.76	1.35493	1.08734	1.71403	0.00876578	0.024312
MBL2.3000.66	1.31675	1.07347	1.62209	0.0088486	0.024528
GSTA1.17138.8	1.32575	1.077	1.64536	0.00886423	0.024544
NCAM1.4498.62	0.74854	0.600347	0.927588	0.00886881	0.024544
AK1.5012.67	0.742102	0.590574	0.924365	0.00886915	0.024544
MLL2.13623.4	1.33479	1.08386	1.67605	0.00888731	0.0245807
CD63.9190.7	0.733556	0.575163	0.916611	0.00890337	0.0246114
SCIN.12684.5	0.747249	0.597681	0.926339	0.00898312	0.0248181
SH3GLB1.16859.100	0.642879	0.451488	0.87128	0.00901103	0.0248814
CCL21.2516.57	1.31378	1.07339	1.61919	0.00903062	0.0249217
PRSS57.8351.17	1.33425	1.07804	1.66591	0.00918862	0.0253437
LRP12.15506.34	0.680788	0.499447	0.889847	0.0092336	0.0254537
SULF2.8305.18	1.33286	1.0786	1.66646	0.00931713	0.0256697
PC.13990.1	1.3127	1.073	1.62132	0.00932554	0.0256787
OSTN.7265.32	0.737613	0.577667	0.917564	0.00933351	0.0256865
DLD.15527.90	1.32386	1.07595	1.64644	0.0093595	0.0257438
CDK2AP1.9450.18	0.69064	0.511287	0.892753	0.00941926	0.0258939
RIPK2.8970.9	1.36744	1.09135	1.75219	0.00942769	0.0259028
TNC.6042.52	0.757155	0.610684	0.931061	0.00948197	0.0260375
VTN.13125.45	1.31682	1.07184	1.62664	0.00954549	0.0261975
GLCE.7808.5	0.760597	0.616009	0.932843	0.00956406	0.0262341
ADAM15.9956.7	1.40475	1.10313	1.83607	0.00959432	0.0263026
SPARCL1.4467.49	0.75167	0.602829	0.930263	0.00969605	0.0265669
NRSN1.11654.77	0.684281	0.502319	0.892074	0.00973559	0.0266605
ASPH.6998.106	0.7559	0.608389	0.931362	0.00978902	0.0267921
IDH1.18338.26	1.32703	1.0726	1.64987	0.00984362	0.0269268
S100A8.S100A9.17145.1	0.718696	0.551128	0.913201	0.0098583	0.0269521
NAAA.3173.49	0.760401	0.615477	0.934025	0.00988815	0.0270189
APOF.12370.30	1.36972	1.08127	1.74622	0.00989515	0.0270233
SPINK8.7962.11	0.755856	0.606748	0.930192	0.00990872	0.0270455
SPINK6.5731.1	0.693414	0.516094	0.896468	0.00991918	0.0270592
INHBA.INHBC.18814.21	0.744515	0.590003	0.925446	0.00999638	0.0272549
SLIT1.15634.139	1.40011	1.10056	1.83421	0.0100486	0.0273823
TRABD2A.9401.57	0.740767	0.585301	0.925173	0.0100632	0.0274072
PATE1.8386.11	1.35322	1.08827	1.72826	0.0101146	0.0275166
C5.2381.52	1.34625	1.08182	1.70049	0.0101153	0.0275166
IL17F.14026.24	1.36534	1.0947	1.7617	0.01012	0.0275166
SSRP1.5032.64	1.36185	1.09209	1.75384	0.010138	0.0275505
GRB10.11358.15	1.33541	1.07359	1.67055	0.0101803	0.0276365
CISD2.8094.20	1.42545	1.10848	1.89977	0.0101807	0.0276365
UBD.17772.7	1.31807	1.07211	1.63692	0.0102491	0.0278001
PUS1.11201.19	0.714664	0.542611	0.90844	0.0102521	0.0278001
NAT1.12632.14	0.70163	0.528902	0.904921	0.0103041	0.0279258
SVEP1.11178.21	1.33877	1.07383	1.68108	0.0103363	0.0279979
IGJ.15306.20	0.720104	0.549652	0.91051	0.0103433	0.0280016
FLT1.16315.105	1.3432	1.08412	1.71267	0.0103555	0.0280194
ROBO1.5740.17	0.752922	0.602527	0.931151	0.0104071	0.0281438
DTYMK.19504.22	0.746967	0.595054	0.931058	0.010428	0.0281851
KIAA1324.9097.5	1.36085	1.08875	1.74193	0.0104939	0.0283477
SEPT3.18316.75	1.38054	1.10224	1.81448	0.0105127	0.0283705
C14orf93.6439.59	1.31428	1.06817	1.62534	0.0105137	0.0283705
UBTD2.12875.28	1.39293	1.09411	1.81528	0.0106007	0.0285896
HSF1.11616.9	1.35579	1.0816	1.72809	0.0106514	0.0287109
POFUT1.5634.39	0.760102	0.61276	0.93587	0.0107259	0.0288962
OSCAR.7116.31	0.677485	0.492913	0.892307	0.0107682	0.0289944
NET1.14260.112	1.40069	1.10135	1.84067	0.0108078	0.0290855
CACYBP.12432.23	1.33715	1.07246	1.67864	0.010826	0.0291185
ATAD1.6625.31	1.31994	1.07255	1.64829	0.0109789	0.029514
UBE2D1.19247.1	0.535637	0.319623	0.820761	0.010999	0.0295521
CD3E.18870.1	0.748957	0.594828	0.930094	0.0110519	0.0296781
FOXG1.9896.21	0.744686	0.58721	0.925622	0.0111144	0.02983
OBP2B.5680.54	0.743928	0.587765	0.929496	0.0111276	0.0298494
LRRC24.9989.12	0.708412	0.536469	0.908626	0.0111784	0.0299694
GNGT2.10917.40	1.34293	1.08329	1.71172	0.0112361	0.030108
MSMB.10620.21	0.744543	0.590475	0.932942	0.0112723	0.0301716
PLSCR3.11407.57	0.69481	0.50869	0.894956	0.0112733	0.0301716
FAM134B.8556.5	0.729165	0.563834	0.918978	0.011278	0.0301716
IFI16.12893.159	1.40059	1.08289	1.8266	0.0113239	0.030278
ZNF180.12771.19	0.716996	0.544345	0.91093	0.0113343	0.0302897
NEURL1.13604.27	0.73056	0.566956	0.922196	0.0113741	0.0303796
SNAP25.13105.7	0.751196	0.595545	0.930283	0.011383	0.0303873
RET.3220.40	1.31601	1.06652	1.63549	0.0113943	0.030401
FGF20.2763.66	1.51826	1.12694	2.12731	0.0114072	0.0304193
PGLS.17799.9	1.36316	1.07476	1.73956	0.0114499	0.0305166
PSG5.9314.9	0.724645	0.557224	0.918416	0.0114828	0.030588
CXCL6.3495.15	0.745391	0.588707	0.929229	0.0115316	0.0307016
ANG.4874.3	1.31177	1.06729	1.6305	0.0117278	0.0311922
BTN3A1.7081.2	1.34322	1.07975	1.70656	0.0117284	0.0311922
FAH.11424.4	1.30714	1.06483	1.61863	0.0117543	0.0312444
MYB.11618.83	0.733991	0.568529	0.921708	0.0117651	0.0312564
DUSP26.8967.6	1.33544	1.0747	1.68633	0.0118201	0.031386
ANXA4.17164.15	0.719628	0.555334	0.928263	0.0118798	0.0315276
SUB1.19236.24	1.45224	1.09006	1.95529	0.0119886	0.0317995
PROK2.10754.113	1.32247	1.06538	1.64992	0.0120457	0.0319339
CBX7.13027.20	1.37968	1.09075	1.79691	0.0121363	0.032157
PTK7.9525.1	0.761473	0.611989	0.938654	0.0122517	0.0324289
GALK1.11448.34	0.759081	0.607682	0.937139	0.0122581	0.0324289
NT5C3L.19135.5	0.722867	0.547291	0.912815	0.0122584	0.0324289
NISCH.12738.43	1.35482	1.08577	1.74801	0.0123285	0.0325892
TNNI3.5441.67	0.696885	0.511508	0.902869	0.0123321	0.0325892
CDHR1.8372.29	1.4133	1.10976	1.91642	0.0123453	0.0326069
RELL2.6600.70	0.637188	0.434572	0.873339	0.0124712	0.0329219
LGALS1.8046.9	0.749811	0.592571	0.93254	0.0124942	0.032965
ELAVL1.11592.1	1.35611	1.08496	1.75433	0.012618	0.0332741
SLITRK5.4568.17	0.754662	0.599694	0.934397	0.0126272	0.0332809
SMAD4.12022.12	0.751556	0.594741	0.933758	0.0127006	0.0334565
VIMP.11286.78	1.30557	1.06429	1.62132	0.0127174	0.0334832
SMNDC1.17805.35	0.672585	0.492405	0.921701	0.0127511	0.0335386
STAB1.14599.18	1.30261	1.06201	1.6122	0.0127519	0.0335386
FNDC4.13451.2	1.33232	1.07605	1.69806	0.0127706	0.0335536
SF3B4.13449.25	0.750094	0.591487	0.932117	0.0127711	0.0335536
HSPA9.13492.44	1.33127	1.06672	1.6774	0.0128351	0.033704
EMC1.11989.35	0.70022	0.514996	0.900793	0.0128645	0.0337634
NPTX2.6521.35	1.32708	1.07059	1.67297	0.0128749	0.033773
FGF8.4394.71	1.335	1.07555	1.69638	0.0128877	0.0337877
CRIM1.15492.1	1.33503	1.06947	1.68846	0.0128941	0.0337877
EIF5A.5888.29	0.748965	0.594158	0.938373	0.0129353	0.0338678
TOM1L2.19356.20	0.757974	0.603809	0.935119	0.0129383	0.0338678
IL17D.4136.40	1.39579	1.09734	1.85705	0.0129562	0.0338969
EIF4E.19263.147	0.745129	0.586494	0.932321	0.0129661	0.033905
PRIM1.13591.31	0.693417	0.505386	0.900728	0.0130082	0.0339972
RFFL.14186.13	0.756726	0.600636	0.93496	0.013016	0.0339999
SERPIND1.3316.58	0.75342	0.60034	0.939834	0.0130237	0.034002
PSAT1.18342.2	1.30595	1.06036	1.61812	0.0130542	0.0340639
CA13.3420.21	1.34117	1.06716	1.70141	0.0131867	0.0343767
HLA.DQA2.7757.5	0.728367	0.558204	0.920773	0.0131879	0.0343767
ADAM12.4420.7	1.40192	1.10701	1.9165	0.013229	0.034463
IL9.5834.18	0.700426	0.518358	0.90803	0.0132348	0.034463
ANXA11.17513.11	0.745796	0.589124	0.938138	0.0132572	0.0345033
YWHAZ.5858.6	1.32809	1.06531	1.67123	0.0132831	0.0345528
NPM1.8870.38	1.31034	1.06225	1.63317	0.0133524	0.034715
RSPO1.16614.27	1.35969	1.06898	1.74282	0.0133671	0.034735
SERPINE1.2925.9	1.31482	1.06268	1.6416	0.0134206	0.0348559
GSTA4.14645.253	0.709068	0.531606	0.911931	0.013513	0.0350721
UPP1.19448.104	1.3502	1.06809	1.72322	0.013518	0.0350721
MGAT4B.7141.21	0.761482	0.611458	0.943572	0.0136159	0.0353079
ATP13A1.13659.36	1.29982	1.05916	1.60909	0.0137144	0.0355447
PMS2.11312.40	1.34205	1.08012	1.73168	0.0137282	0.0355537
CXCL1.2985.35	1.30414	1.05995	1.61999	0.0137321	0.0355537
DNER.11442.1	1.35583	1.08321	1.75726	0.0137428	0.0355629
MSR1.11207.3	0.692193	0.507315	0.909901	0.0138253	0.0357579
OSTM1.19353.25	0.744213	0.578782	0.929121	0.0138407	0.035779
POLR2K.19134.66	0.759915	0.606599	0.93991	0.0138868	0.0358795
RPS10.13011.20	0.775034	0.630474	0.947554	0.0139453	0.0360122
SPOCK1.5490.53	0.756563	0.599935	0.938155	0.0140032	0.0361429
SENP7.12626.6	0.747791	0.584591	0.932565	0.01404	0.0362148
PRPSAP2.19150.20	0.761859	0.610156	0.942903	0.0140456	0.0362148
EPHB4.15530.33	0.753598	0.597984	0.940606	0.014101	0.0363389
PDRG1.12593.33	1.30555	1.05705	1.62042	0.0141196	0.0363601
JARID2.12623.84	0.746433	0.585115	0.933144	0.0141238	0.0363601
LIPN.8097.77	0.753934	0.595689	0.936033	0.0141663	0.0364371
JUN.10356.21	0.739687	0.576237	0.931454	0.0141683	0.0364371
SETD2.12647.52	0.741746	0.576388	0.929723	0.0142619	0.0366586
GPR107.12963.1	0.704887	0.51975	0.907568	0.0142817	0.0366907
CD200R1.5103.30	0.662337	0.463505	0.888858	0.0143252	0.0367835
SAP18.12830.4	0.697363	0.517946	0.924277	0.0144321	0.0370343
CD2.7100.31	0.770267	0.622873	0.94719	0.0144377	0.0370343
DOCK9.14002.18	1.3555	1.07871	1.75847	0.014528	0.0372468
GNPTG.10666.7	1.31118	1.05968	1.63907	0.0145533	0.0372924
CDH15.11215.6	1.29939	1.05639	1.60994	0.0145896	0.0373588
RLBP1.12936.38	0.743414	0.57789	0.931728	0.0145942	0.0373588
PRSS8.15513.108	0.763493	0.611237	0.944296	0.0147163	0.0376519
MPST.12686.15	1.37078	1.08247	1.79498	0.0147276	0.0376557
SLC6A9.11653.69	0.742928	0.57781	0.932417	0.0147357	0.0376557
UBB.6641.60	0.748373	0.587552	0.937686	0.0147442	0.0376557
RAD23B.12522.6	1.32242	1.06304	1.66757	0.0147513	0.0376557
ZNF23.11565.58	0.74305	0.574856	0.929173	0.0147556	0.0376557
GHRH.9487.60	0.7485	0.585531	0.934577	0.0147832	0.0376912
CKMT2.18197.97	0.751655	0.590393	0.936529	0.0147886	0.0376912
SPOCK2.5491.12	0.773044	0.625461	0.947837	0.0147921	0.0376912
NRGN.18303.39	0.765862	0.614681	0.945171	0.0148179	0.0377376
FADD.16593.3	0.750637	0.588893	0.935173	0.0148434	0.0377831
HOMER2.12685.57	0.760486	0.607622	0.945128	0.0148806	0.0378585
SLC3A2.10430.31	0.746923	0.582562	0.933336	0.01495	0.0380156
SLITRK3.10565.19	0.768247	0.619279	0.947886	0.0149633	0.0380301
LRRC4B.11911.13	0.748435	0.58651	0.936165	0.0150244	0.0381535
PAFAH1B3.12374.8	0.753672	0.596114	0.941804	0.0150271	0.0381535
SUMF1.6941.11	0.769091	0.619563	0.947524	0.0151656	0.0384854
NCAN.15573.110	0.773778	0.626968	0.949683	0.0151822	0.0385079
VEGFA.2597.8	1.32103	1.06002	1.66354	0.0152296	0.0385967
UBE3A.11226.16	1.31274	1.05538	1.63959	0.0152327	0.0385967
PRSS27.15535.3	0.766541	0.614028	0.9447	0.0152689	0.0386688
DDIT3.19119.10	0.736615	0.565675	0.928531	0.0152785	0.0386735
RQCD1.8975.26	1.30829	1.05448	1.63082	0.015474	0.0391484
MAP1LC3A.17781.191	1.33663	1.06407	1.7029	0.0154876	0.0391508
MRPL33.13453.2	0.766164	0.613287	0.945814	0.0154928	0.0391508
CFLAR.16837.20	0.773315	0.625027	0.949159	0.0154985	0.0391508
ARL6.18415.16	1.29546	1.05384	1.60579	0.0155584	0.0392822
F10.4878.3	1.31557	1.0573	1.65119	0.0155925	0.0393483
HMG20A.12712.9	1.38378	1.09358	1.85123	0.0156236	0.0394069
LYG2.15416.54	0.730432	0.55731	0.924417	0.0156365	0.0394196
PCSK9.5231.79	1.33184	1.0665	1.69515	0.0156549	0.039446
ATP5B.4965.27	0.762722	0.609278	0.946608	0.0157127	0.0395716
IFNA6.5714.88	1.28351	1.0516	1.58127	0.0157627	0.0396773
UPK3BL.6633.43	0.747948	0.583642	0.936317	0.0157912	0.0397292
HMGB3.12775.6	0.67696	0.490517	0.925176	0.0158442	0.0398092
ADAM29.13549.15	1.32901	1.06739	1.69541	0.0158475	0.0398092
GNRH2.10708.3	0.760205	0.601886	0.942075	0.0158555	0.0398092
VPS28.17155.1	0.774405	0.625955	0.949491	0.0158641	0.0398092
GPT.16015.19	0.760403	0.604601	0.944404	0.0158681	0.0398092
ST3GAL1.5657.28	0.750508	0.58748	0.936452	0.015871	0.0398092
PNMT.17204.17	0.720407	0.542194	0.922952	0.015918	0.0399071
IARS.12815.9	0.708448	0.52097	0.913058	0.0159739	0.0400272
RAB26.6997.32	1.293	1.05135	1.59927	0.0160253	0.0401358
CAMP.9384.17	0.774888	0.627271	0.951015	0.0160504	0.0401784
DGCR14.11356.19	1.32245	1.0644	1.6806	0.0162187	0.0405793
DEFB125.9486.13	0.712725	0.521376	0.911911	0.0162332	0.0405952
TMEM230.11542.11	0.760376	0.603036	0.944953	0.0163641	0.040902
ALPPL2.6715.63	1.3132	1.06259	1.66586	0.0164282	0.0410417
CALR.5264.65	1.33327	1.07497	1.7346	0.0165057	0.0412146
RAP1GAP.13735.1	0.745984	0.57574	0.931948	0.0165457	0.0412938
IQCF3.13439.6	1.30988	1.05988	1.65206	0.0165765	0.0413501
[truncated: 2,986 more rows]

## Sheet: ST2
Supplementary Table 2: Logistic regression of a single SOMAmer reagent on critical COVID-19, adjusting for sex, age, sample processing time, and hospital site.
SOMAmer ID	OR	95% CI Lower	95% CI Upper	P value	P FDR
NADK.13624.17	4.38171	3.14745	6.31873	7.56875e-17	2.36832e-13
VIM.15540.6	4.3891	3.14939	6.34186	9.50368e-17	2.36832e-13
CELF2.7245.2	3.66786	2.70715	5.10438	7.83831e-16	1.3022e-12
HDGFRP2.4553.65	3.46954	2.58352	4.78286	2.03153e-15	1.8353e-12
LST1.9531.24	3.78386	2.75825	5.33667	2.27298e-15	1.8353e-12
SOD1.2794.60	3.36917	2.52164	4.61192	2.61943e-15	1.8353e-12
CXCL10.4141.79	3.7645	2.74755	5.31933	3.01135e-15	1.8353e-12
PSMA2.4280.47	3.32766	2.49478	4.54889	3.6469e-15	1.8353e-12
CCL7.4886.3	3.4419	2.56375	4.75308	3.66514e-15	1.8353e-12
TNFRSF8.2605.49	3.34086	2.50179	4.57098	3.68238e-15	1.8353e-12
CNTN4.3298.52	0.252068	0.174551	0.352137	1.20098e-14	5.05562e-12
COL11A2.11278.4	0.237662	0.161801	0.336643	1.25995e-14	5.05562e-12
MFRP.3685.53	3.19137	2.40115	4.34305	1.40339e-14	5.05562e-12
IL22RA1.3620.67	3.15227	2.37818	4.27535	1.43191e-14	5.05562e-12
PECAM1.2695.25	3.00518	2.29165	4.02231	1.52155e-14	5.05562e-12
H2AFZ.4163.5	3.0519	2.31649	4.1102	2.0383e-14	6.34931e-12
CDON.4541.49	0.212564	0.139666	0.309874	2.19853e-14	6.43515e-12
CLEC7A.3603.60	3.00514	2.2881	4.03298	2.32409e-14	6.43515e-12
TNXB.5698.60	0.230934	0.15522	0.331066	2.87784e-14	7.25093e-12
HIST1H3A.14146.92	3.09041	2.33452	4.18371	2.90968e-14	7.25093e-12
NUCB1.10451.11	3.21161	2.40177	4.40498	3.9329e-14	9.33408e-12
PRKCZ.2645.54	3.09343	2.32615	4.20637	6.80078e-14	1.54069e-11
EFNB3.2514.65	2.95855	2.24562	3.97852	9.11912e-14	1.85337e-11
SPTLC2.7267.2	2.86603	2.19461	3.82401	9.17777e-14	1.85337e-11
CRIM1.8699.43	2.93686	2.23436	3.94509	9.49369e-14	1.85337e-11
TNFSF18.2708.54	3.10051	2.32884	4.23144	9.66846e-14	1.85337e-11
INSR.3448.13	0.271507	0.18926	0.377225	1.10683e-13	2.00125e-11
CTSG.2431.17	2.89717	2.20874	3.87834	1.1243e-13	2.00125e-11
CD4.3143.3	2.82034	2.16261	3.75164	1.39797e-13	2.40258e-11
ENTPD3.4436.1	2.86477	2.18617	3.83154	1.67741e-13	2.78674e-11
MMP17.2838.53	3.15754	2.3493	4.34265	1.91141e-13	3.02115e-11
PTH1R.13470.43	3.29182	2.42731	4.5883	1.93975e-13	3.02115e-11
CDH5.2819.23	0.283443	0.198997	0.392134	2.8902e-13	4.36507e-11
NPPA.5443.62	2.90888	2.20544	3.92199	3.1499e-13	4.55632e-11
ARHGDIA.6454.38	3.14356	2.33507	4.33233	3.26217e-13	4.55632e-11
IGF1R.4232.19	0.288531	0.20316	0.397301	3.29108e-13	4.55632e-11
B4GALT6.10832.24	0.274065	0.189876	0.382838	3.96583e-13	5.34208e-11
APLP1.7210.25	0.293281	0.206482	0.404173	6.99734e-13	9.17756e-11
PRND.18231.147	0.288292	0.201378	0.398992	8.76886e-13	1.12061e-10
CMA1.3423.59	2.65799	2.0503	3.51257	9.62962e-13	1.18572e-10
MAFG.19281.86	3.02806	2.25953	4.16042	9.88905e-13	1.18572e-10
HIST3H2BB.18823.52	4.6103	3.09876	7.19601	1.00534e-12	1.18572e-10
PFDN2.19243.2	2.9447	2.21137	4.01089	1.02299e-12	1.18572e-10
VWA2.7128.9	0.185537	0.113972	0.289369	1.19674e-12	1.35558e-10
LTA.LTB.3505.6	0.268426	0.183169	0.379137	1.23825e-12	1.36506e-10
MAP2K4.5242.37	0.336758	0.246294	0.449988	1.25988e-12	1.36506e-10
DPY30.13943.38	3.12769	2.31107	4.34887	1.36078e-12	1.44301e-10
OIT3.6296.36	2.84359	2.15161	3.84783	1.58356e-12	1.61977e-10
PGLYRP2.5601.2	0.360707	0.268762	0.473894	1.59247e-12	1.61977e-10
RBFOX2.11462.8	3.13702	2.31225	4.37676	2.00902e-12	2.00259e-10
MRC2.3041.55	0.275147	0.188425	0.387738	2.07874e-12	2.03146e-10
CA11.8859.51	0.290873	0.202724	0.404455	2.13399e-12	2.04535e-10
BMP10.3587.53	2.77983	2.11168	3.74199	2.21404e-12	2.04857e-10
PMEL.6472.40	0.30617	0.216983	0.420888	2.24738e-12	2.04857e-10
CSF1.3738.54	3.12935	2.2997	4.35731	2.28077e-12	2.04857e-10
ANTXR2.15559.5	0.331912	0.24088	0.44686	2.30176e-12	2.04857e-10
NETO1.5639.49	2.60834	2.01222	3.44422	2.3766e-12	2.07807e-10
RBBP4.15331.47	2.79149	2.11331	3.76203	2.63713e-12	2.26611e-10
LRRC4C.9369.174	0.26882	0.18239	0.382129	2.95607e-12	2.49713e-10
ANAPC10.12345.4	2.6389	2.02982	3.5053	3.02334e-12	2.51139e-10
CLSTN3.6291.55	3.11359	2.2909	4.34657	3.17724e-12	2.59596e-10
HPGDS.12549.33	0.288071	0.199539	0.402721	3.29082e-12	2.64539e-10
ISLR2.13124.20	0.31591	0.225077	0.431767	3.57209e-12	2.82592e-10
DNASE1L2.6324.11	2.8297	2.12997	3.84141	4.14553e-12	3.21704e-10
PLA2G5.2449.1	2.61762	2.01353	3.47513	4.19558e-12	3.21704e-10
SRSF7.12987.12	2.87375	2.15403	3.92153	4.35184e-12	3.25355e-10
KRT7.11383.41	2.91887	2.18348	4.00667	4.37375e-12	3.25355e-10
GNS.3616.3	2.74702	2.08202	3.69542	4.48311e-12	3.28586e-10
TNFRSF13B.2704.74	2.50695	1.94476	3.28271	5.11088e-12	3.69169e-10
FGF8.2443.10	2.5518	1.97173	3.36256	5.31784e-12	3.7863e-10
SRSF6.11573.3	2.76388	2.0914	3.73692	5.75027e-12	4.03652e-10
WARS.9870.17	3.1333	2.29312	4.41167	6.84233e-12	4.73642e-10
PRDX4.7789.182	2.57135	1.98226	3.40516	6.98212e-12	4.76697e-10
ANGPTL4.3796.79	2.75798	2.08269	3.72595	7.24158e-12	4.8773e-10
BSG.3585.54	2.67849	2.04174	3.59156	7.44462e-12	4.91259e-10
CLEC11A.2966.65	2.73413	2.07083	3.68892	7.49111e-12	4.91259e-10
TMEM132D.13416.8	0.283101	0.194056	0.400574	7.67171e-12	4.96569e-10
FARS2.13941.82	0.214633	0.135472	0.327964	7.92803e-12	5.06581e-10
HSPA1A.6563.78	2.69422	2.04595	3.62009	8.76316e-12	5.52856e-10
ATP1B2.7218.87	0.360546	0.265479	0.477839	9.00462e-12	5.60988e-10
EPHA4.16288.17	0.323644	0.230383	0.441837	1.00816e-11	6.20332e-10
EWSR1.12988.49	2.74615	2.07054	3.71625	1.14624e-11	6.92763e-10
LIFR.5837.49	0.355956	0.260736	0.474299	1.15368e-11	6.92763e-10
NAGPA.11208.15	0.368948	0.273426	0.487262	1.17988e-11	7.00062e-10
RSPO2.4566.24	2.51202	1.94359	3.315	1.19699e-11	7.01861e-10
ITIH3.7145.1	3.34388	2.39147	4.81643	1.24636e-11	7.22311e-10
BDNF.2421.7	2.70667	2.0479	3.65055	1.30097e-11	7.45289e-10
FURIN.6276.16	2.63651	2.0084	3.53004	1.42505e-11	8.03402e-10
CLEC11A.4500.50	2.76555	2.08031	3.76037	1.4357e-11	8.03402e-10
FCAR.4987.17	2.59155	1.98733	3.45863	1.45077e-11	8.03402e-10
CA6.3352.80	0.340439	0.245794	0.460489	1.517e-11	8.3085e-10
SMOC1.13118.5	2.49883	1.92903	3.29088	1.56238e-11	8.46404e-10
L1CAM.4246.40	0.361951	0.265966	0.481259	1.63715e-11	8.71073e-10
ITIH2.9326.33	0.317977	0.224177	0.43758	1.64287e-11	8.71073e-10
AGRN.15483.377	2.95057	2.18206	4.10587	1.70086e-11	8.92326e-10
ZNF334.12763.69	0.306199	0.213523	0.426777	1.86337e-11	9.674e-10
IL21R.9366.54	2.68635	2.03482	3.62902	1.88713e-11	9.69636e-10
PLA2G2A.2692.74	2.50725	1.93189	3.31055	1.95264e-11	9.84914e-10
SCN2B.8353.15	0.217438	0.136216	0.332859	1.95639e-11	9.84914e-10
MST1R.2640.3	2.41875	1.88248	3.1591	2.00964e-11	1.0016e-09
RGS5.16850.5	2.47323	1.91473	3.259	2.27843e-11	1.12433e-09
IL15RA.3445.53	2.62301	1.99673	3.51816	2.36006e-11	1.15319e-09
TLR4.LY96.3647.49	0.333849	0.23864	0.455111	2.4087e-11	1.16553e-09
FAM20B.7198.197	0.343907	0.247959	0.464837	2.44855e-11	1.17342e-09
FGF12.4392.54	2.52539	1.94133	3.35624	2.96934e-11	1.40109e-09
STK16.3471.49	2.4593	1.90016	3.23537	2.97984e-11	1.40109e-09
LRRC15.6557.50	0.329713	0.234057	0.45147	3.18296e-11	1.4826e-09
ASNA1.13620.10	2.54863	1.94891	3.39407	3.44569e-11	1.59012e-09
IL1R1.2991.9	0.381495	0.283442	0.502712	3.89353e-11	1.78031e-09
LAYN.2635.61	2.56054	1.95223	3.41801	4.11863e-11	1.85181e-09
MAGEA10.13610.9	0.364659	0.266788	0.486438	4.15871e-11	1.85181e-09
ISG15.14151.4	3.00773	2.19952	4.24019	4.18901e-11	1.85181e-09
HIST2H2BE.14143.8	4.0116	2.71228	6.20535	4.19853e-11	1.85181e-09
PLA2R1.10916.44	0.368943	0.270817	0.490702	4.38285e-11	1.91615e-09
BRPF1.11671.19	2.65328	2.00102	3.59303	5.69692e-11	2.469e-09
FGFR3.3809.1	2.46818	1.90394	3.2724	5.7786e-11	2.4828e-09
MDGA2.19372.7	0.359393	0.261216	0.483087	6.03615e-11	2.55812e-09
CNTN1.2974.61	0.36511	0.266579	0.488224	6.05654e-11	2.55812e-09
HIST3H2A.14144.3	3.91657	2.6575	6.03678	6.18043e-11	2.58851e-09
GABARAP.17735.130	3.18117	2.27087	4.56623	7.30188e-11	3.03272e-09
DCN.2666.53	2.59525	1.96513	3.49454	7.45188e-11	3.06944e-09
LTA4H.3204.2	2.43398	1.8757	3.21482	8.68617e-11	3.54851e-09
NXT1.9942.2	2.5171	1.92058	3.36138	9.00445e-11	3.64863e-09
APOC1.15364.101	0.380307	0.280133	0.504058	9.939e-11	3.99484e-09
PLXNC1.4564.2	0.391164	0.29099	0.514838	1.03249e-10	4.11675e-09
TNFRSF10B.5534.49	2.67003	2.00002	3.63382	1.05273e-10	4.16413e-09
TNR.11302.237	0.213482	0.130488	0.334284	1.12239e-10	4.37538e-09
TPO.3873.51	2.62982	1.97956	3.56629	1.12369e-10	4.37538e-09
XCL1.4143.74	2.36834	1.83826	3.10971	1.16382e-10	4.49651e-09
FGF9.19584.33	0.293588	0.19906	0.420726	1.24838e-10	4.7861e-09
THBS4.3340.53	0.378002	0.277708	0.503426	1.2924e-10	4.91705e-09
PDE1A.5253.1	2.45425	1.88353	3.26272	1.38994e-10	5.24807e-09
PEAR1.8275.31	0.395872	0.294852	0.520306	1.42439e-10	5.33773e-09
PLG.4150.75	2.2895	1.78978	2.9748	1.46986e-10	5.46699e-09
SIRT2.5030.52	0.245789	0.156959	0.371201	1.52286e-10	5.62218e-09
GABARAPL1.12661.44	3.08193	2.20694	4.40938	1.61854e-10	5.93146e-09
CD226.5062.60	2.44989	1.87651	3.25673	1.6675e-10	6.06631e-09
NPTN.7194.36	0.37097	0.270242	0.497331	1.70799e-10	6.16856e-09
MAN1B1.7071.23	0.368121	0.266793	0.493543	1.74969e-10	6.27372e-09
ETNK1.8328.9	2.43033	1.86955	3.23367	1.92981e-10	6.87013e-09
PLA2G2C.8850.5	2.34709	1.82283	3.08781	2.03009e-10	7.17586e-09
CDC42BPB.3629.60	2.52552	1.91401	3.39835	2.30079e-10	8.07545e-09
B3GNT8.9297.12	0.385824	0.283877	0.512588	2.4173e-10	8.42505e-09
SERPINA3.4153.11	2.60493	1.95534	3.5454	2.56098e-10	8.86382e-09
MPO.2580.83	2.626	1.96694	3.58588	2.64713e-10	9.09882e-09
KDR.3651.50	0.383632	0.282018	0.511958	2.69476e-10	9.1991e-09
LMNB1.3889.64	2.37529	1.83344	3.14098	2.81761e-10	9.55304e-09
AFM.4763.31	0.390575	0.288095	0.517725	2.86096e-10	9.63446e-09
COX4I2.7850.1	2.42926	1.86257	3.24079	3.02109e-10	1.01054e-08
VWA1.6385.63	2.35582	1.81812	3.10479	3.10516e-10	1.03174e-08
SERPINA4.3449.58	0.430168	0.327622	0.555746	3.46114e-10	1.14241e-08
CA4.14069.61	0.293879	0.196803	0.423617	3.50617e-10	1.14965e-08
ZNF264.9993.11	2.26744	1.76589	2.95408	3.98942e-10	1.29788e-08
GCNT2.7143.9	2.26104	1.76507	2.94755	4.01031e-10	1.29788e-08
CDHR3.8222.49	0.141581	0.0743469	0.253983	4.14215e-10	1.3319e-08
LDHB.3890.8	2.58954	1.94151	3.53262	4.19331e-10	1.33213e-08
TNS2.11667.29	2.17536	1.7175	2.80212	4.19632e-10	1.33213e-08
FLT4.16035.8	0.390198	0.286211	0.51755	4.22833e-10	1.3338e-08
BAGE3.6442.6	0.426956	0.323895	0.553461	4.26442e-10	1.33672e-08
HSP90AA1.2625.53	2.80644	2.05506	3.93672	4.45316e-10	1.38716e-08
HRASLS2.7822.11	2.14667	1.69743	2.74788	4.49839e-10	1.39254e-08
MX1.17460.51	2.67294	1.98756	3.69798	4.614e-10	1.41952e-08
ADAMDEC1.9115.78	2.33702	1.80118	3.07716	4.74909e-10	1.44593e-08
TGFB1.2333.72	2.55646	1.91952	3.46899	4.78012e-10	1.44593e-08
SIGLEC11.8913.22	2.48945	1.8854	3.35276	4.78689e-10	1.44593e-08
BMP4.15667.39	0.35314	0.250832	0.483909	4.83028e-10	1.45025e-08
TNFSF15.2968.61	2.35937	1.8202	3.13004	4.86979e-10	1.45335e-08
CDK2.CCNA2.3357.67	2.34699	1.80824	3.09846	4.92906e-10	1.45335e-08
CLEC3B.5701.81	0.385034	0.28168	0.514872	4.94533e-10	1.45335e-08
EDIL3.9360.33	0.357382	0.254993	0.488561	4.95726e-10	1.45335e-08
GLUL.19238.12	2.42162	1.84685	3.23197	5.22085e-10	1.51593e-08
TNFSF10.8833.20	2.39144	1.83494	3.18275	5.23154e-10	1.51593e-08
PDYN.19638.9	0.272309	0.177275	0.404051	5.42249e-10	1.56218e-08
SMURF1.11557.3	2.44532	1.86249	3.28011	5.59814e-10	1.60351e-08
ROR1.2590.69	0.365665	0.26235	0.49654	5.86234e-10	1.66959e-08
ICAM3.2649.77	2.29958	1.78063	3.02264	6.41382e-10	1.81628e-08
IL1RAPL2.5082.51	2.1997	1.7251	2.8516	6.88968e-10	1.94001e-08
RPS27A.2846.24	2.34867	1.80649	3.11538	7.11805e-10	1.99305e-08
HOPX.19196.73	2.4243	1.84788	3.25067	7.48102e-10	2.08298e-08
CLEC2A.10953.14	0.272401	0.177311	0.407258	7.91851e-10	2.19255e-08
NANP.16863.47	2.58796	1.93476	3.55825	8.49409e-10	2.33892e-08
PCYOX1.6431.68	0.380496	0.275658	0.512461	8.91599e-10	2.44103e-08
CR2.15570.99	0.366923	0.262546	0.499311	8.96284e-10	2.44103e-08
NUDT9.9482.110	2.54843	1.91144	3.48058	9.0156e-10	2.44205e-08
ARHGAP36.6289.78	2.43191	1.85666	3.28532	9.29769e-10	2.50485e-08
CST7.3302.58	2.33023	1.79308	3.08859	9.53872e-10	2.55597e-08
CRTAC1.5632.6	0.398609	0.293588	0.530605	1.01044e-09	2.68351e-08
SET.5364.7	0.353535	0.24928	0.486571	1.01224e-09	2.68351e-08
MED1.3892.21	2.21942	1.73147	2.89436	1.05544e-09	2.78324e-08
CILP2.8841.65	0.385721	0.281013	0.519365	1.08443e-09	2.84464e-08
NEGR1.13109.82	0.372875	0.267973	0.506812	1.17496e-09	3.06597e-08
ADAMTSL1.16890.37	0.390857	0.285171	0.523397	1.21607e-09	3.15672e-08
SPINK5.8028.22	0.390234	0.284917	0.523584	1.24312e-09	3.21022e-08
TCL1B.18276.34	2.26644	1.75476	2.98066	1.282e-09	3.29356e-08
NTRK2.4866.59	0.446893	0.341766	0.576012	1.30256e-09	3.3152e-08
SERPINA5.3389.7	0.448132	0.34295	0.576778	1.30373e-09	3.3152e-08
TEK.3773.15	0.414203	0.308296	0.545843	1.31911e-09	3.33728e-08
PSMA6.3860.7	2.32746	1.78582	3.08876	1.33822e-09	3.35737e-08
C1QTNF3.7251.64	0.37651	0.270803	0.510073	1.34052e-09	3.35737e-08
BMP7.2972.57	0.357013	0.252404	0.492152	1.35404e-09	3.37426e-08
KIAA1324.10637.50	0.332314	0.228922	0.467649	1.36379e-09	3.38166e-08
ST6GAL1.6035.2	2.36069	1.80257	3.14737	1.38848e-09	3.4163e-08
TBXAS1.8098.37	0.329843	0.226695	0.465379	1.39147e-09	3.4163e-08
KREMEN2.3202.28	2.38293	1.81487	3.18986	1.43518e-09	3.50633e-08
ABL2.5261.13	2.58727	1.91914	3.55945	1.47553e-09	3.58734e-08
CPD.7917.17	2.58168	1.91608	3.54959	1.48277e-09	3.58743e-08
PLXNA1.9005.16	0.41295	0.3065	0.544546	1.49501e-09	3.59957e-08
NPS.6390.18	0.441555	0.335534	0.571449	1.58069e-09	3.78758e-08
BCL2.3412.7	2.54606	1.89561	3.48515	1.64731e-09	3.92833e-08
FUT10.7156.2	0.433355	0.327272	0.564608	1.6612e-09	3.94259e-08
LILRA4.8299.66	0.286008	0.186863	0.422526	1.67602e-09	3.95891e-08
TP53I3.17748.21	2.36353	1.80225	3.16042	1.75687e-09	4.13031e-08
MYL3.18376.19	2.32585	1.77755	3.08664	1.8163e-09	4.24996e-08
DUT.9995.6	2.48157	1.86235	3.376	1.89393e-09	4.4109e-08
CCL27.2192.63	2.27908	1.75628	3.00988	1.9071e-09	4.42093e-08
GFRA3.2505.49	2.31114	1.77198	3.06874	2.04848e-09	4.72668e-08
ADGRG5.4551.72	2.28481	1.75715	3.02453	2.27602e-09	5.2275e-08
SFN.4829.43	2.3933	1.81393	3.22147	2.2965e-09	5.25034e-08
TIMP2.2278.61	0.354243	0.248465	0.492063	2.45076e-09	5.57744e-08
GALNT3.6593.5	2.26897	1.75062	3.00734	2.69477e-09	6.10489e-08
NTM.10907.116	0.434929	0.327517	0.56771	2.70784e-09	6.10674e-08
ROBO2.5116.62	0.380684	0.273072	0.517005	2.73772e-09	6.1463e-08
LRIG3.3322.52	0.437399	0.330065	0.5706	2.88011e-09	6.43699e-08
GDF9.3067.67	2.63914	1.93999	3.68452	3.01323e-09	6.70444e-08
BAG4.12844.10	2.13747	1.6756	2.77367	3.03833e-09	6.73025e-08
SPINT1.2828.82	0.404168	0.296292	0.540457	3.13319e-09	6.85151e-08
ANXA8.18290.6	2.24998	1.73793	2.97452	3.13412e-09	6.85151e-08
CLPSL1.9526.3	2.36092	1.79174	3.1685	3.13432e-09	6.85151e-08
GCH1.11185.145	2.1945	1.70814	2.87585	3.14862e-09	6.85271e-08
FCGR1A.3312.64	2.29805	1.75861	3.05909	3.63318e-09	7.87293e-08
BIRC5.3472.40	2.12744	1.67021	2.76271	3.68552e-09	7.95179e-08
IGLON5.6478.2	0.403499	0.294977	0.540464	3.81131e-09	8.18774e-08
SERPINA9.7266.4	0.365253	0.257607	0.50469	4.01559e-09	8.58958e-08
PLA2G10.2949.6	2.44066	1.82514	3.31404	4.22269e-09	8.99396e-08
SHC4.11692.21	2.16804	1.68798	2.83454	4.54733e-09	9.64421e-08
RBM39.4284.18	2.18413	1.69457	2.86309	4.92866e-09	1.03927e-07
RUVBL1.12365.108	0.381307	0.272443	0.520698	4.94193e-09	1.03927e-07
DEPP.7178.59	0.401262	0.291976	0.539282	5.0185e-09	1.05093e-07
MDK.2911.27	2.18489	1.6885	2.85897	5.43175e-09	1.13271e-07
PLXND1.19561.216	0.394026	0.28416	0.532278	5.58336e-09	1.15948e-07
TLL1.6383.90	0.435062	0.325534	0.570896	5.83533e-09	1.20678e-07
CLEC2D.7054.87	2.16224	1.68267	2.83347	6.0269e-09	1.24124e-07
KIF16B.11672.17	2.19017	1.69727	2.88232	6.05955e-09	1.24283e-07
CYB5D2.10924.258	0.402849	0.293012	0.54242	6.57987e-09	1.34402e-07
SIRT3.17495.141	0.308574	0.203618	0.451618	6.71983e-09	1.36701e-07
MAT2B.18392.19	2.15849	1.67556	2.82372	6.80607e-09	1.37892e-07
TXNRD1.13967.14	2.24987	1.72494	2.99128	7.04669e-09	1.42189e-07
NCAM2.6507.16	0.422338	0.311556	0.560055	7.43537e-09	1.49427e-07
APOA1.2750.3	0.417125	0.306013	0.554279	7.49063e-09	1.49933e-07
CGREF1.6257.56	2.40783	1.8037	3.28174	7.90139e-09	1.56941e-07
FTH1.FTL.5934.1	2.68833	1.94695	3.81651	7.90374e-09	1.56941e-07
COL23A1.4543.65	2.62296	1.91645	3.69007	8.18098e-09	1.61802e-07
FTL.15324.58	2.69487	1.94915	3.83169	8.40541e-09	1.65583e-07
KEL.7070.25	2.25416	1.72556	3.00441	8.44866e-09	1.6578e-07
CBLN1.9313.27	0.431583	0.320697	0.569564	8.93102e-09	1.74558e-07
ADAM17.8959.61	2.12871	1.65964	2.78192	9.04179e-09	1.76032e-07
SLC25A18.5280.68	2.15875	1.67475	2.83379	9.13971e-09	1.77246e-07
AIMP1.2714.78	0.425839	0.314323	0.563913	9.7949e-09	1.89216e-07
NTM.8428.102	0.436984	0.326318	0.575567	9.88198e-09	1.90161e-07
PDIA4.7146.16	2.10952	1.65075	2.75386	1.01603e-08	1.94766e-07
CXADR.11204.80	0.364868	0.253929	0.507226	1.02299e-08	1.95348e-07
CILP.5717.2	2.57633	1.88397	3.60687	1.02796e-08	1.95547e-07
NID1.3213.65	2.31358	1.75207	3.116	1.04508e-08	1.97867e-07
TNNT2.5315.22	2.23182	1.70459	2.95935	1.04809e-08	1.97867e-07
PRKCG.5476.66	0.268584	0.167826	0.413872	1.08391e-08	2.03857e-07
FLRT2.13122.19	0.410651	0.298948	0.550772	1.09887e-08	2.05379e-07
IAPP.19639.53	0.448202	0.33718	0.585502	1.10025e-08	2.05379e-07
ITIH4.4811.33	2.61084	1.89894	3.67527	1.12142e-08	2.08551e-07
TMPO.8265.225	2.46715	1.82581	3.40436	1.20724e-08	2.23676e-07
CBLN4.5688.65	0.437166	0.325857	0.576753	1.22721e-08	2.26535e-07
SCARA5.10419.1	0.416265	0.304058	0.556633	1.23662e-08	2.27428e-07
FAP.5029.3	0.384283	0.272775	0.527756	1.25906e-08	2.30703e-07
ZNF10.11567.23	2.11191	1.64987	2.76693	1.27819e-08	2.33352e-07
PABPC3.10447.18	2.2856	1.73616	3.07512	1.33817e-08	2.43411e-07
ADAMTSL2.6379.62	2.25961	1.72142	3.02547	1.35651e-08	2.45804e-07
KIAA2013.6538.90	2.08347	1.62882	2.70751	1.3612e-08	2.45804e-07
IL4.2906.55	2.06851	1.61877	2.68902	1.76812e-08	3.18133e-07
NANOG.2732.58	2.0702	1.62028	2.69248	1.79203e-08	3.21277e-07
ODC1.13689.2	0.456162	0.343282	0.593943	1.81565e-08	3.24344e-07
SOD2.5008.51	0.32846	0.219158	0.476845	1.88059e-08	3.34744e-07
CXCL14.5730.60	2.08548	1.62369	2.71624	1.89557e-08	3.36211e-07
GALNT11.8700.325	2.04244	1.60471	2.64573	1.94867e-08	3.44403e-07
WDR5.17760.128	2.17153	1.66837	2.8716	1.96685e-08	3.46389e-07
DLL3.9974.8	0.406099	0.293142	0.551011	2.02666e-08	3.55664e-07
PCSK2.6117.4	2.23899	1.70286	2.99631	2.08476e-08	3.64577e-07
RAP1GAP.13735.1	0.244622	0.146318	0.39237	2.12732e-08	3.70718e-07
STC1.4930.21	2.15057	1.6557	2.83557	2.20101e-08	3.82224e-07
MCL1.9819.110	2.22439	1.69508	2.97385	2.32444e-08	4.02257e-07
KL.15384.15	0.425081	0.311827	0.56975	2.4099e-08	4.15604e-07
ULBP3.2747.3	2.24827	1.70491	3.01905	2.47711e-08	4.25721e-07
HNF4A.10041.3	0.480023	0.366684	0.615378	2.4882e-08	4.26159e-07
SCGB3A1.6252.62	0.464245	0.351397	0.603827	2.50587e-08	4.27714e-07
PTGFRN.12727.7	0.437326	0.323563	0.579869	2.53342e-08	4.3094e-07
IGDCC4.9793.145	0.43327	0.31969	0.576956	2.58425e-08	4.38092e-07
LGALS9.9197.4	2.16508	1.66275	2.86997	2.64567e-08	4.46984e-07
STAB2.3399.31	2.2216	1.6958	2.97918	2.66186e-08	4.48199e-07
TPP1.17691.1	2.16104	1.65976	2.86566	2.98658e-08	5.01181e-07
PLA2G7.5015.15	0.472361	0.359487	0.612081	3.01981e-08	5.05059e-07
ADAM23.7049.2	0.421184	0.307125	0.567067	3.07011e-08	5.10456e-07
BRD4.10043.31	2.07545	1.62082	2.72199	3.07257e-08	5.10456e-07
NPTXR.15511.37	0.440372	0.325947	0.583856	3.21693e-08	5.30083e-07
ANTXR1.10464.6	0.386232	0.271077	0.533037	3.21762e-08	5.30083e-07
CPM.9416.77	0.457684	0.343495	0.598571	3.22261e-08	5.30083e-07
CFP.2960.66	0.46444	0.350525	0.604941	3.33005e-08	5.45953e-07
POU2F1.11715.1	0.352338	0.239708	0.503422	3.37812e-08	5.52017e-07
NPNT.6342.10	0.348196	0.235854	0.500124	3.53766e-08	5.762e-07
RMI1.13926.1	2.12011	1.64075	2.80156	3.61563e-08	5.8698e-07
NRK1.16853.5	0.30342	0.195033	0.456724	3.79648e-08	6.14339e-07
CD200.5112.73	2.24197	1.69426	3.01749	3.81091e-08	6.14679e-07
OMG.16908.5	0.419491	0.304308	0.566365	3.89401e-08	6.25793e-07
SAA2.18832.65	2.48574	1.82088	3.49409	3.90493e-08	6.25793e-07
ADAMTS13.3175.51	0.448408	0.332606	0.590378	4.11387e-08	6.57165e-07
EDA2R.3083.71	2.07415	1.60811	2.71403	4.29928e-08	6.84588e-07
HSP90AB1.5467.15	2.61401	1.87686	3.74342	4.55048e-08	7.22279e-07
HTATIP2.7753.21	2.04399	1.5932	2.66461	4.61765e-08	7.30539e-07
PUF60.10575.31	2.22243	1.68156	2.98576	4.63183e-08	7.30539e-07
ASRGL1.18313.4	2.18316	1.66775	2.91878	4.69449e-08	7.38086e-07
C1QTNF1.6304.8	2.20778	1.67642	2.9626	4.78343e-08	7.49705e-07
GFRA1.3314.74	2.04791	1.59443	2.67346	4.81487e-08	7.50263e-07
SLITRK1.15539.15	0.427247	0.311076	0.573717	4.8171e-08	7.50263e-07
PLOD3.10612.18	2.08052	1.60932	2.7283	4.91002e-08	7.62353e-07
GLIPR1.9265.10	0.264649	0.16067	0.418565	5.02019e-08	7.77038e-07
HSPA1A.14237.1	0.458611	0.343396	0.602621	5.13269e-08	7.91992e-07
HGF.2681.23	2.01142	1.57348	2.60713	5.21895e-08	8.02817e-07
MZF1.14662.6	0.478165	0.361835	0.617035	5.35148e-08	8.20146e-07
MCEMP1.6283.60	2.11862	1.62887	2.80224	5.37148e-08	8.20146e-07
TSSC4.18181.2	2.15926	1.6486	2.87638	5.38098e-08	8.20146e-07
MYL7.19296.51	0.461997	0.346393	0.605507	5.46838e-08	8.30928e-07
RNASE10.5602.62	2.15072	1.64976	2.86961	5.5743e-08	8.44447e-07
IGSF9B.9060.27	1.94467	1.54016	2.49367	5.639e-08	8.5166e-07
YBX1.9751.72	2.12582	1.63157	2.81665	5.69985e-08	8.58249e-07
ARF5.18409.61	0.368227	0.252656	0.520526	5.74819e-08	8.62921e-07
TRA2B.12373.73	2.19451	1.66592	2.94448	5.81704e-08	8.70634e-07
HSPA1A.7219.152	2.26655	1.70355	3.07606	5.91349e-08	8.8242e-07
HSPA1A.10803.22	2.17904	1.65681	2.9155	6.10506e-08	9.07342e-07
IL1RN.5353.89	2.0003	1.56577	2.59055	6.13293e-08	9.07342e-07
THTPA.13595.20	0.325532	0.212641	0.47958	6.13512e-08	9.07342e-07
CHAD.13460.4	0.469265	0.353703	0.612857	6.25481e-08	9.22307e-07
FCRL4.8973.23	0.357407	0.241996	0.510613	6.47228e-08	9.51559e-07
PPP2R3A.13665.35	0.458069	0.341606	0.603139	6.73986e-08	9.87985e-07
RBL2.13565.2	2.24198	1.68763	3.04027	7.00675e-08	1.02409e-06
NTN1.6649.51	1.95578	1.5391	2.51242	7.19386e-08	1.04837e-06
ANKRD46.7851.30	1.9332	1.52991	2.47693	7.23089e-08	1.05069e-06
IMPAD1.9231.23	0.479289	0.363848	0.622933	7.58849e-08	1.09945e-06
LEPRE1.6273.58	2.32544	1.73124	3.20997	7.68073e-08	1.10959e-06
UNC5D.16307.22	0.448018	0.330642	0.594908	7.75846e-08	1.11758e-06
ZNF175.12716.3	2.05634	1.59443	2.7028	8.27317e-08	1.18829e-06
SMIM9.8888.33	0.249697	0.147043	0.406014	8.34461e-08	1.1951e-06
CRABP2.11696.7	0.439309	0.321591	0.587964	8.47145e-08	1.20979e-06
PF4V1.5663.18	0.392717	0.275094	0.54587	8.55636e-08	1.21843e-06
KRT1.9931.20	2.0445	1.58765	2.68455	8.62857e-08	1.22521e-06
CLEC4C.9094.5	0.464722	0.347981	0.610557	8.66997e-08	1.22759e-06
CR1.19556.12	0.453322	0.335656	0.599936	8.70194e-08	1.22863e-06
EMILIN3.8773.172	0.391912	0.274516	0.546228	8.94693e-08	1.25965e-06
TMX3.5654.70	2.35728	1.7444	3.2723	9.01531e-08	1.2657e-06
FGF5.3065.65	2.0576	1.59549	2.71059	9.07695e-08	1.27077e-06
NCL.13655.34	2.0651	1.59503	2.7225	9.67762e-08	1.35107e-06
TXNDC11.9573.108	0.347301	0.232186	0.505761	9.73669e-08	1.35552e-06
RIC3.11228.37	2.06898	1.60145	2.73651	9.88552e-08	1.37149e-06
CLTA.19257.11	2.17503	1.64999	2.92491	9.90641e-08	1.37149e-06
APOD.4712.28	2.05711	1.59159	2.70989	1.00465e-07	1.38703e-06
QPCTL.8866.53	0.478732	0.361568	0.623086	1.03628e-07	1.42374e-06
ADAM22.7933.75	0.373216	0.256703	0.531077	1.03984e-07	1.42374e-06
SMPDL3A.4771.10	2.06462	1.59883	2.73051	1.04061e-07	1.42374e-06
NLGN4X.5357.60	2.01854	1.56798	2.63343	1.04266e-07	1.42374e-06
LRTM2.8906.60	0.403315	0.283891	0.554596	1.06374e-07	1.44585e-06
FAM173A.7148.42	0.302307	0.19068	0.461301	1.06466e-07	1.44585e-06
B4GALT1.13381.49	2.19437	1.65395	2.95808	1.07967e-07	1.46225e-06
RNF41.13411.21	2.08472	1.60359	2.7606	1.09406e-07	1.47772e-06
VIT.6234.74	0.444307	0.325888	0.594131	1.10924e-07	1.49418e-06
MARCKSL1.19175.18	2.0822	1.6	2.75574	1.1506e-07	1.54572e-06
ASF1A.18172.71	1.96328	1.54276	2.54508	1.1564e-07	1.54933e-06
FMOD.6367.66	0.455553	0.336397	0.602507	1.17821e-07	1.573e-06
TBK1.3400.49	1.98062	1.55016	2.5727	1.18038e-07	1.573e-06
PROC.2961.1	0.416177	0.29677	0.56856	1.19256e-07	1.58499e-06
ENPP5.6556.5	0.462453	0.344679	0.611745	1.25707e-07	1.6658e-06
GDF10.16749.79	1.95622	1.53764	2.53185	1.26005e-07	1.6658e-06
RLN3.6027.31	1.95983	1.5352	2.53358	1.28361e-07	1.69247e-06
IER3.9786.310	1.90965	1.51344	2.45123	1.30337e-07	1.71398e-06
IL1F5.18375.28	0.470463	0.351874	0.617395	1.35585e-07	1.77831e-06
GALNT16.8923.94	0.498591	0.382065	0.642037	1.36148e-07	1.781e-06
TMEM132C.7173.141	0.459281	0.339264	0.605474	1.37338e-07	1.79186e-06
ETFA.17435.43	0.467464	0.348219	0.614328	1.37909e-07	1.79462e-06
PTPRD.9296.15	0.466693	0.348086	0.615034	1.4259e-07	1.85069e-06
NGFR.8374.5	0.48486	0.3674	0.630922	1.43411e-07	1.85652e-06
FLT3.3437.80	2.10851	1.61336	2.8147	1.46308e-07	1.88912e-06
MYCT1.13541.1	1.93381	1.52382	2.49704	1.50667e-07	1.94038e-06
LEMD1.8040.9	2.19492	1.64906	2.97326	1.5558e-07	1.99848e-06
MFGE8.4455.89	2.01011	1.56278	2.63842	1.57252e-07	2.01476e-06
IL10RB.2631.50	2.05124	1.58696	2.71601	1.58395e-07	2.02421e-06
NDNF.6604.59	1.87909	1.49288	2.39907	1.64286e-07	2.09412e-06
HNRNPH1.14309.8	0.345359	0.226886	0.503664	1.66383e-07	2.11544e-06
GPNMB.8289.8	0.455803	0.336055	0.606434	1.70187e-07	2.1583e-06
TMEM9.9249.17	0.326665	0.210884	0.488612	1.72493e-07	2.182e-06
HS6ST1.5465.32	1.97541	1.54114	2.5722	1.74089e-07	2.19661e-06
IL18.5661.15	2.10292	1.60287	2.80299	1.74992e-07	2.20242e-06
IL1A.4851.25	0.190523	0.0995035	0.346382	1.84831e-07	2.3204e-06
SERPINB13.18841.1	0.370265	0.250309	0.529866	2.0181e-07	2.52718e-06
CXCL13.3487.32	2.07182	1.58769	2.75558	2.17999e-07	2.71949e-06
MPL.3473.78	0.341032	0.221923	0.501059	2.18257e-07	2.71949e-06
PAEP.8867.18	1.94783	1.52666	2.5332	2.22451e-07	2.76483e-06
LRIG1.18831.6	1.99833	1.54632	2.61709	2.32456e-07	2.882e-06
ABHD12.7825.7	1.83571	1.46689	2.33095	2.35919e-07	2.91767e-06
SEMA6A.7945.10	0.460216	0.338119	0.609896	2.40871e-07	2.97153e-06
PYGL.11441.11	2.02872	1.56326	2.67933	2.41661e-07	2.97392e-06
ZNF329.12803.9	1.89589	1.49829	2.43984	2.43486e-07	2.98472e-06
VEGFC.3132.1	2.12587	1.61562	2.86512	2.43736e-07	2.98472e-06
COL13A1.6570.1	0.436065	0.314521	0.591669	2.46756e-07	3.0143e-06
TMPRSS15.3189.61	2.09377	1.59674	2.79961	2.47942e-07	3.02096e-06
GHR.2948.58	0.420337	0.299019	0.578545	2.48597e-07	3.02096e-06
IL1RL1.4234.8	1.99062	1.5405	2.60335	2.49121e-07	3.02096e-06
IL6.4673.13	1.8921	1.49493	2.43246	2.50599e-07	3.03152e-06
CHCHD10.11270.17	2.01773	1.55768	2.65978	2.60179e-07	3.13979e-06
MMP2.4160.49	0.455435	0.333292	0.606842	2.65749e-07	3.19925e-06
PRG3.9015.1	0.463122	0.341407	0.615068	2.78764e-07	3.34786e-06
NAALAD2.7986.98	0.46893	0.347242	0.61974	2.87699e-07	3.43822e-06
TSLP.3010.53	1.90449	1.50126	2.46168	2.88097e-07	3.43822e-06
B2M.3485.28	1.98933	1.54047	2.61127	2.88358e-07	3.43822e-06
POLH.10022.207	0.298339	0.183822	0.463227	2.90293e-07	3.45303e-06
MICA.2730.58	0.46431	0.342508	0.616509	2.97961e-07	3.53581e-06
ILF3.12759.47	1.99512	1.54525	2.62561	3.09565e-07	3.66477e-06
ANXA10.13605.16	0.459724	0.336901	0.611937	3.11064e-07	3.6738e-06
HMOX2.2622.18	2.11412	1.59729	2.84329	3.31539e-07	3.90636e-06
LCP1.17231.1	2.06867	1.57701	2.75971	3.32854e-07	3.91261e-06
TIE1.2844.53	0.502025	0.381696	0.649048	3.34376e-07	3.92124e-06
NDUFV2.7748.11	1.95343	1.5219	2.55115	3.55803e-07	4.16273e-06
DIABLO.3122.6	0.455411	0.332017	0.609539	3.63036e-07	4.2374e-06
CRADD.15322.35	0.495083	0.373615	0.643205	3.63899e-07	4.23755e-06
SATB1.13511.29	2.0041	1.55476	2.65883	3.7692e-07	4.37894e-06
SEMA6C.7202.107	2.13293	1.60827	2.88493	3.87181e-07	4.4877e-06
CSNK2A2.13681.173	2.0561	1.57051	2.74136	3.92859e-07	4.54295e-06
NOTCH1.5107.7	0.43574	0.312524	0.594866	4.0928e-07	4.72188e-06
CRLF1.CLCF1.2607.54	0.300401	0.185136	0.470035	4.18728e-07	4.81201e-06
HAMP.3504.58	2.82397	1.93296	4.32311	4.19023e-07	4.81201e-06
CAPNS1.18299.13	2.08254	1.57734	2.79047	4.37547e-07	5.01036e-06
IL22RA2.5087.5	0.344707	0.222541	0.509077	4.38306e-07	5.01036e-06
IL11RA.18216.22	0.435751	0.311768	0.595126	4.51836e-07	5.1532e-06
DNAJC19.4545.53	2.19196	1.63202	3.00365	4.56021e-07	5.18906e-06
SLC26A7.13979.3	1.91861	1.50212	2.49647	4.67789e-07	5.31084e-06
KLK7.3378.49	0.465142	0.341934	0.62128	4.79321e-07	5.4294e-06
IGLL1.6485.59	0.416056	0.29081	0.576816	4.89842e-07	5.53046e-06
NRXN3.5111.15	0.46759	0.34411	0.623139	4.90783e-07	5.53046e-06
FGFBP3.11219.95	1.99966	1.54563	2.65761	4.91572e-07	5.53046e-06
ARL11.12433.8	0.443498	0.318604	0.601302	4.94694e-07	5.53604e-06
MRPL52.7123.25	1.91697	1.50472	2.5012	4.94894e-07	5.53604e-06
CD47.6653.58	1.91755	1.49438	2.48718	4.954e-07	5.53604e-06
PSMB3.18339.207	0.432655	0.308504	0.593607	4.98964e-07	5.56339e-06
PENK.9076.25	0.498934	0.377529	0.650469	5.09341e-07	5.66641e-06
MRAS.18297.8	1.86537	1.47346	2.40149	5.27082e-07	5.85072e-06
PCDHGA12.6938.21	1.89483	1.48501	2.4521	5.3189e-07	5.89098e-06
VOPP1.14618.26	0.435623	0.310733	0.595619	5.36439e-07	5.92819e-06
ADAMTS6.6441.62	2.01997	1.54516	2.68258	5.4241e-07	5.98091e-06
TAF15.16865.62	2.03524	1.54938	2.70627	5.47343e-07	6.02199e-06
SLAMF1.7953.20	0.45752	0.333489	0.615821	5.50319e-07	6.04139e-06
POMGNT2.6359.50	0.437851	0.313475	0.59906	5.55568e-07	6.08561e-06
FATE1.7740.33	2.00366	1.54252	2.65878	5.58318e-07	6.10173e-06
SERPINA6.4785.30	0.37203	0.248721	0.539963	5.60378e-07	6.10173e-06
IBSP.3415.61	1.91094	1.49003	2.47809	5.60713e-07	6.10173e-06
PPT1.9244.27	2.00808	1.53793	2.65931	5.64976e-07	6.13473e-06
TMEM87B.13485.20	0.490192	0.365496	0.640268	5.7328e-07	6.21136e-06
SPDEF.10012.5	1.88259	1.47714	2.4287	5.7774e-07	6.24611e-06
RFXAP.12726.3	2.0001	1.53827	2.65127	5.86101e-07	6.32278e-06
PSME2.17694.32	1.91208	1.49047	2.48386	5.99124e-07	6.44931e-06
EDF1.12415.122	2.05555	1.56762	2.76042	6.08593e-07	6.53713e-06
SCO1.7853.19	0.489627	0.366093	0.642482	6.14399e-07	6.5853e-06
CAPG.4968.50	2.08849	1.57527	2.81474	6.18898e-07	6.61091e-06
ADAMTS15.4533.76	1.91934	1.49891	2.50536	6.20447e-07	6.61091e-06
KLRG2.10762.2	0.479658	0.354911	0.633133	6.2163e-07	6.61091e-06
DNER.9769.48	0.36253	0.239542	0.532359	6.22714e-07	6.61091e-06
DSCAML1.18886.28	0.262045	0.150568	0.431662	6.23421e-07	6.61091e-06
TNFRSF1B.3152.57	1.95278	1.50782	2.55831	6.43897e-07	6.81355e-06
FAM150B.6284.7	2.20987	1.63278	3.05339	6.4954e-07	6.8587e-06
GOSR1.7805.52	1.97099	1.52244	2.60108	6.63141e-07	6.98752e-06
KIT.2475.1	0.521273	0.400166	0.670185	6.74997e-07	7.09743e-06
MFNG.5605.77	0.342003	0.218792	0.511054	6.86417e-07	7.20232e-06
PAPPA2.5756.66	1.93635	1.50501	2.53868	6.88368e-07	7.20762e-06
TNFRSF6B.5070.76	2.00766	1.54078	2.67255	6.91616e-07	7.22645e-06
NEO1.8900.28	0.474422	0.349602	0.630978	7.00346e-07	7.30235e-06
MBD4.3891.56	1.84427	1.45772	2.36923	7.12806e-07	7.41676e-06
CD63.9190.7	0.391005	0.265941	0.559046	7.24226e-07	7.51988e-06
APLP2.10627.87	1.97169	1.51517	2.59998	7.50911e-07	7.78075e-06
PSMA5.18925.24	0.539636	0.419524	0.685118	7.60486e-07	7.86362e-06
PPP1R8.13039.1	0.393795	0.267772	0.561164	7.86292e-07	8.11362e-06
CNDP2.3192.3	1.9924	1.5293	2.64439	7.89788e-07	8.13286e-06
SNRPD2.17823.40	1.93102	1.49457	2.52501	8.03928e-07	8.26139e-06
GDF11.MSTN.2765.4	0.424957	0.298455	0.589988	8.06785e-07	8.27369e-06
BTNL8.9026.40	1.91431	1.4982	2.51288	8.13991e-07	8.33045e-06
MAMDC2.6119.14	1.93596	1.50559	2.54591	8.26093e-07	8.43698e-06
UTS2B.6290.3	1.86249	1.4607	2.39998	8.35839e-07	8.51906e-06
ITLN1.18830.1	0.470426	0.344554	0.629165	8.47161e-07	8.61325e-06
ATRN.15499.11	0.487319	0.36242	0.6432	8.48536e-07	8.61325e-06
CYR61.6264.9	1.90613	1.48706	2.48975	8.59478e-07	8.70658e-06
TK2.19114.8	0.267859	0.154707	0.442423	8.69368e-07	8.76893e-06
UGP2.13939.14	1.84363	1.45263	2.36889	8.69985e-07	8.76893e-06
ANXA13.17835.28	0.324293	0.202743	0.497618	8.70911e-07	8.76893e-06
SSR1.8106.15	0.464067	0.33798	0.624251	8.96092e-07	9.00428e-06
TNNI2.5440.26	1.95043	1.49992	2.56048	9.12935e-07	9.15507e-06
MXRA8.10521.10	0.495123	0.370801	0.650978	9.23712e-07	9.22737e-06
FUT3.4548.4	1.8257	1.4419	2.33615	9.23848e-07	9.22737e-06
ST3GAL2.6281.51	2.00617	1.5299	2.67298	9.38962e-07	9.35957e-06
POLE3.19170.25	1.96078	1.51615	2.59843	9.47809e-07	9.42891e-06
OPTC.15430.165	1.93672	1.4948	2.54131	9.731e-07	9.66121e-06
ATP1B1.13392.13	0.466567	0.33999	0.626638	9.82186e-07	9.73204e-06
RSPO4.8464.31	1.96327	1.50958	2.59611	1.00772e-06	9.96519e-06
CFHR1.15468.14	0.537094	0.415528	0.685185	1.01302e-06	9.99783e-06
CDKN3.14178.18	0.345936	0.221931	0.520526	1.02011e-06	1.00479e-05
EGFR.2677.1	0.471743	0.345231	0.631719	1.0603e-06	1.04118e-05
CST3.2609.59	2.00174	1.52477	2.66972	1.06123e-06	1.04118e-05
NOTCH3.5108.72	0.481514	0.354902	0.638592	1.06531e-06	1.04313e-05
PAXIP1.12894.3	0.396043	0.268639	0.565913	1.06911e-06	1.04479e-05
POSTN.3457.57	0.466777	0.339728	0.627741	1.08557e-06	1.0588e-05
LY75.16620.26	0.526623	0.404173	0.678416	1.14055e-06	1.11025e-05
PRC1.15310.61	1.88154	1.46951	2.44558	1.15614e-06	1.12324e-05
F13B.5658.64	0.525002	0.400757	0.674863	1.19097e-06	1.15482e-05
BCAR3.5262.57	2.09182	1.5727	2.85179	1.20457e-06	1.16574e-05
KIR3DL1.18907.97	0.499332	0.373405	0.655189	1.21467e-06	1.17324e-05
IFNL3.5713.9	1.84245	1.44954	2.37662	1.24271e-06	1.198e-05
ZPBP.8635.283	1.89018	1.47124	2.46664	1.24655e-06	1.19938e-05
KLK13.11152.46	0.490065	0.363932	0.64897	1.25412e-06	1.20434e-05
ALCAM.5451.1	0.453905	0.324801	0.615326	1.27661e-06	1.22358e-05
PRSS2.5034.79	1.8798	1.46387	2.44357	1.28402e-06	1.22833e-05
HRG.4996.66	0.513435	0.388703	0.667987	1.30298e-06	1.24407e-05
WISP1.3057.55	1.94357	1.49459	2.56649	1.3543e-06	1.2906e-05
RPSA.19623.26	0.378162	0.250555	0.551878	1.36442e-06	1.29776e-05
SPP1.13113.7	1.88676	1.47159	2.46782	1.3777e-06	1.3079e-05
IL3RA.13744.37	0.499063	0.373283	0.657198	1.39084e-06	1.31786e-05
ARRDC3.12352.70	0.442306	0.313618	0.609244	1.41357e-06	1.33685e-05
NDST1.6927.7	0.538533	0.415772	0.689212	1.44236e-06	1.3615e-05
TPSAB1.9409.11	0.508034	0.382466	0.663568	1.45273e-06	1.3687e-05
PCDH9.10558.26	0.544581	0.423021	0.694799	1.46164e-06	1.3745e-05
YEATS4.17474.106	1.83688	1.44627	2.37423	1.48431e-06	1.39318e-05
PES1.4267.81	1.87293	1.46712	2.44994	1.51867e-06	1.42276e-05
PRLR.5114.65	1.78171	1.41484	2.27074	1.52761e-06	1.42844e-05
IL11.4493.92	1.82823	1.44001	2.35812	1.53187e-06	1.42974e-05
PGR.15693.9	2.19738	1.60784	3.05935	1.53837e-06	1.43312e-05
RPP30.17511.10	0.384431	0.256228	0.559049	1.54294e-06	1.4347e-05
EHMT2.5843.60	0.436901	0.306868	0.603849	1.54917e-06	1.43781e-05
SH3GLB2.18222.34	0.478877	0.351153	0.641101	1.5549e-06	1.44045e-05
SAA1.15515.2	2.9632	1.96583	4.78645	1.55964e-06	1.44216e-05
CCDC64.11158.40	1.71744	1.38324	2.15535	1.56628e-06	1.44562e-05
ANGPTL1.11142.11	1.93098	1.48403	2.54351	1.5948e-06	1.46922e-05
LRRC74A.8389.8	2.07306	1.56276	2.82808	1.62765e-06	1.49672e-05
PRTN3.13720.95	1.90305	1.47241	2.49577	1.6469e-06	1.51163e-05
FGFRL1.6237.11	1.76833	1.40731	2.24814	1.66537e-06	1.52577e-05
CD109.3290.50	0.505553	0.378803	0.663156	1.67017e-06	1.52736e-05
CTSV.3364.76	0.359744	0.232146	0.536977	1.68557e-06	1.53863e-05
PSMD4.13568.30	0.367923	0.239694	0.544699	1.70838e-06	1.55659e-05
ZNRF3.10390.21	0.330332	0.205412	0.508675	1.71177e-06	1.55684e-05
CNTFR.14101.2	0.486968	0.359022	0.648639	1.76868e-06	1.60567e-05
KYNU.4559.64	1.8838	1.46371	2.46736	1.8019e-06	1.62994e-05
CD36.2973.15	0.540754	0.415525	0.690261	1.80196e-06	1.62994e-05
IL7R.5089.11	1.77265	1.40889	2.26016	1.82234e-06	1.64539e-05
LRRTM2.6904.14	0.405691	0.276665	0.581523	1.83011e-06	1.64941e-05
DSC3.4981.6	0.2325	0.1244	0.412381	1.83472e-06	1.65058e-05
LEFTY2.15503.20	0.492394	0.364751	0.654144	1.87316e-06	1.68214e-05
C1QTNF5.7810.20	0.527594	0.402284	0.681998	1.9156e-06	1.71715e-05
CLSTN1.15521.4	0.492289	0.364212	0.653277	1.93348e-06	1.73006e-05
CA10.13666.222	0.38609	0.257339	0.564243	1.93832e-06	1.73129e-05
TGFB3.3520.58	1.7806	1.4107	2.27456	1.96745e-06	1.75417e-05
GSN.16607.78	0.479951	0.350541	0.642794	2.07074e-06	1.84192e-05
LOXL3.15427.35	0.4778	0.348931	0.643086	2.07327e-06	1.84192e-05
QSOX2.8397.147	0.485002	0.35534	0.647119	2.10237e-06	1.86445e-05
ACE.10714.7	0.488226	0.359403	0.650771	2.11915e-06	1.876e-05
CALB1.9918.23	0.420199	0.289223	0.593032	2.13734e-06	1.88874e-05
HNRNPA1.12466.7	2.26021	1.62367	3.19572	2.18013e-06	1.92315e-05
PLBD2.6536.54	1.82107	1.42701	2.34901	2.22876e-06	1.96257e-05
HEPACAM.8810.26	0.378277	0.24862	0.556752	2.25895e-06	1.98432e-05
KLRC3.11571.75	0.389758	0.258345	0.565111	2.26142e-06	1.98432e-05
MDGA1.16900.29	0.519391	0.392904	0.677397	2.29119e-06	2.00691e-05
ORC6L.12389.4	1.82925	1.43468	2.37128	2.33944e-06	2.04558e-05
CNTF.3489.9	0.437551	0.30653	0.609454	2.36216e-06	2.06121e-05
IL6ST.2620.4	0.511008	0.382577	0.669131	2.3656e-06	2.06121e-05
MANBA.6382.17	0.515397	0.388397	0.674643	2.37545e-06	2.06618e-05
BCHE.15514.26	0.526768	0.400483	0.683535	2.43229e-06	2.11194e-05
SNX7.14245.195	0.463965	0.332074	0.631954	2.79668e-06	2.42411e-05
MCTS1.12488.9	0.529266	0.401973	0.685609	2.82601e-06	2.44529e-05
LEFTY2.15503.15	0.51961	0.391894	0.678665	2.84478e-06	2.45726e-05
XRCC4.9886.28	1.85163	1.4419	2.42019	2.92102e-06	2.51875e-05
CCL25.2705.5	1.81307	1.42194	2.34477	2.93902e-06	2.5299e-05
OPCML.15622.13	0.46871	0.337387	0.637789	2.99834e-06	2.5765e-05
FGFBP1.15494.11	1.77542	1.39774	2.26674	3.0129e-06	2.58456e-05
ESM1.3805.16	1.86742	1.44381	2.44309	3.03216e-06	2.59661e-05
PSAPL1.8814.33	0.518082	0.389416	0.677481	3.05831e-06	2.61451e-05
NEFL.10082.251	1.88137	1.45247	2.47416	3.07706e-06	2.62604e-05
AHSG.3581.53	0.529704	0.402309	0.687119	3.09499e-06	2.63682e-05
ITGA5.6932.42	1.76051	1.39495	2.24808	3.10616e-06	2.64085e-05
ZAP70.4476.22	1.82484	1.42415	2.36372	3.11032e-06	2.64085e-05
GBP2.18891.98	1.78847	1.40663	2.29798	3.19508e-06	2.70821e-05
SCARF2.9925.56	1.87412	1.45014	2.46713	3.24247e-06	2.7397e-05
CRTAM.7968.15	0.449889	0.316477	0.620492	3.24323e-06	2.7397e-05
FGF3.7894.155	1.79616	1.41441	2.31978	3.26867e-06	2.75652e-05
ARFGAP1.11556.19	1.8155	1.4198	2.35087	3.27501e-06	2.7572e-05
KAL1.6603.18	0.4675	0.334936	0.636445	3.32403e-06	2.79376e-05
ASAH1.5748.20	1.85669	1.43702	2.42527	3.36373e-06	2.82236e-05
RBM46.13958.5	0.39167	0.259368	0.572082	3.38691e-06	2.83704e-05
ACTN2.9844.138	1.86752	1.44047	2.44446	3.42372e-06	2.86305e-05
AHSP.9025.5	0.510123	0.38001	0.671953	3.43766e-06	2.8699e-05
CTSF.9212.22	0.517799	0.389031	0.679089	3.46285e-06	2.88609e-05
GAL3ST1.8696.15	1.78909	1.40432	2.30158	3.68034e-06	3.06224e-05
CBX5.4540.11	1.7828	1.40936	2.3055	3.69198e-06	3.0668e-05
KLK11.2831.29	1.87054	1.44385	2.45594	3.72122e-06	3.08595e-05
TSNARE1.7069.9	1.86238	1.44341	2.44774	3.84302e-06	3.18166e-05
IL36B.14149.9	1.81021	1.41949	2.35267	3.99311e-06	3.30044e-05
NPW.9986.14	0.511485	0.381018	0.674571	4.01638e-06	3.31418e-05
BDP1.8929.7	1.81878	1.41847	2.36433	4.11646e-06	3.39114e-05
SEPHS1.14083.25	1.9583	1.48445	2.63484	4.14148e-06	3.40613e-05
CPA4.9267.2	0.550064	0.423783	0.705997	4.19521e-06	3.44463e-05
RPIA.12333.87	1.77265	1.39598	2.27756	4.22682e-06	3.46488e-05
ITIH1.7955.195	0.525513	0.395192	0.684046	4.34083e-06	3.54919e-05
CD33.3166.92	0.555062	0.42909	0.710274	4.34391e-06	3.54919e-05
OXT.8356.88	1.69313	1.35502	2.12822	4.3798e-06	3.57266e-05
LRP1.10699.52	0.466014	0.332992	0.639775	4.4337e-06	3.61072e-05
MECP2.19108.50	0.281092	0.158919	0.469042	4.44559e-06	3.61449e-05
MAN2B2.9251.28	0.503486	0.371298	0.66822	4.471e-06	3.62923e-05
RNF8.14663.44	1.75044	1.38499	2.23855	4.49876e-06	3.64582e-05
ID2.15403.53	1.76993	1.39153	2.27116	4.56184e-06	3.69095e-05
ALPPL2.6706.18	0.340539	0.208777	0.524647	4.61863e-06	3.73084e-05
CHGA.8476.11	0.514483	0.383563	0.67829	4.75583e-06	3.83545e-05
CTHRC1.15467.10	0.538564	0.408701	0.695461	4.77228e-06	3.8425e-05
CDC2.CCNB1.3422.4	1.80632	1.40969	2.34461	4.93657e-06	3.96836e-05
IL19.3035.80	0.533667	0.403998	0.693825	4.99181e-06	4.00631e-05
RBM17.17391.10	1.80023	1.4085	2.33917	5.00029e-06	4.00666e-05
PVRL1.8803.61	1.79124	1.40678	2.32327	5.04374e-06	4.03499e-05
TCEA2.13481.24	1.77365	1.3968	2.28929	5.05424e-06	4.03691e-05
DPP10.7890.68	1.73236	1.37655	2.21333	5.14772e-06	4.105e-05
ZAP70.3837.6	0.482507	0.348029	0.652496	5.29223e-06	4.21349e-05
DNAJC11.9783.75	1.83025	1.42332	2.39839	5.37091e-06	4.26931e-05
CTRB1.5671.1	1.76725	1.39273	2.27671	5.43694e-06	4.31492e-05
HTRA1.15594.47	1.91115	1.45594	2.54912	5.51078e-06	4.36657e-05
ITGAL.11617.1	1.8506	1.43626	2.4431	5.68356e-06	4.49247e-05
TGFB2.4156.74	1.86545	1.43908	2.46619	5.68769e-06	4.49247e-05
HPRT1.19290.5	1.76669	1.38695	2.27281	5.8086e-06	4.5807e-05
PEF1.19272.9	0.54498	0.415852	0.704186	5.85351e-06	4.60883e-05
NRXN3.16323.8	0.507632	0.374845	0.674746	5.8692e-06	4.6139e-05
MRPL34.6933.20	1.72957	1.37315	2.21103	5.91496e-06	4.64254e-05
FLRT1.4547.59	1.76957	1.38856	2.28056	5.92945e-06	4.6466e-05
THBS3.8982.65	0.529445	0.398488	0.691981	5.95115e-06	4.65628e-05
SUFU.17468.1	1.8267	1.41864	2.39352	6.09732e-06	4.76317e-05
LTA.LTB.3506.49	1.79374	1.39981	2.32747	6.17297e-06	4.81472e-05
RANBP3.14037.18	1.8562	1.42714	2.4447	6.18647e-06	4.81772e-05
BLNK.19225.11	1.69812	1.35664	2.15209	6.2056e-06	4.82507e-05
VWC2.15308.108	0.5341	0.402972	0.695146	6.30041e-06	4.89116e-05
ACP5.3232.28	1.78439	1.39337	2.30693	6.32519e-06	4.89894e-05
DBI.16919.1	1.83047	1.41757	2.40221	6.33009e-06	4.89894e-05
RAB39B.12403.30	1.80577	1.4138	2.36456	6.41904e-06	4.95827e-05
ADAMTS1.3174.2	1.8275	1.42074	2.39953	6.42664e-06	4.95827e-05
PSG5.9314.9	0.438789	0.303684	0.621581	6.44651e-06	4.96591e-05
PLD5.8081.55	0.236113	0.122741	0.42985	6.48139e-06	4.98507e-05
BMP4.6326.20	1.92842	1.46964	2.59939	6.60604e-06	5.07311e-05
INHBB.16746.12	2.0074	1.49582	2.74375	6.65262e-06	5.10102e-05
TINAGL1.11192.168	1.869	1.43259	2.47224	6.69206e-06	5.12338e-05
RNF146.11401.181	0.37369	0.238939	0.564161	6.89436e-06	5.27017e-05
CD3E.8069.85	0.56109	0.43279	0.717737	6.91938e-06	5.28119e-05
IL12RB1.2632.5	1.97237	1.47938	2.67265	6.94954e-06	5.29354e-05
ARMC5.8785.1	1.72502	1.3696	2.20744	6.9568e-06	5.29354e-05
ADPRH.18395.5	1.87328	1.44501	2.50036	7.00174e-06	5.31961e-05
HSPA1A.10721.76	1.8492	1.42197	2.43443	7.04345e-06	5.34316e-05
ENTPD1.3182.38	1.77066	1.38994	2.29449	7.14893e-06	5.41493e-05
SERF1A.7842.52	1.89087	1.45393	2.53291	7.1842e-06	5.42892e-05
CDKN1A.18291.8	1.80866	1.41137	2.37042	7.18918e-06	5.42892e-05
HNRNPA2B1.5351.52	2.23623	1.58358	3.20674	7.21972e-06	5.43918e-05
CCBL2.12682.5	0.482365	0.345595	0.654178	7.22459e-06	5.43918e-05
SULT4A1.8357.43	1.79432	1.40271	2.33696	7.25947e-06	5.45719e-05
HSPA1A.4124.24	1.91979	1.45462	2.57592	7.44874e-06	5.59104e-05
HSPA1A.16780.6	1.9876	1.48452	2.71083	7.46277e-06	5.59315e-05
SCARF2.8956.96	0.4849	0.348585	0.658105	7.49032e-06	5.60537e-05
IL1B.3037.62	1.76232	1.384	2.27751	7.68715e-06	5.74404e-05
IFNL2.4397.26	1.70686	1.3571	2.17371	7.81475e-06	5.83064e-05
GOLM1.17456.53	1.88023	1.43475	2.49996	7.95771e-06	5.92843e-05
RERG.17822.57	1.70747	1.35662	2.17374	7.98981e-06	5.94346e-05
ST6GALNAC1.7867.154	1.74086	1.37571	2.24323	8.09513e-06	6.01283e-05
IGF1.8406.17	0.476767	0.340054	0.652661	8.20614e-06	6.08622e-05
STX1A.19553.14	0.489182	0.353703	0.66378	8.28529e-06	6.13579e-05
MED4.14021.81	0.443287	0.305689	0.62604	8.32376e-06	6.15503e-05
NTRK1.3477.63	1.75473	1.38307	2.2721	8.33597e-06	6.15503e-05
STOML1.17344.23	0.551224	0.420735	0.711742	8.42616e-06	6.21242e-05
CD5.14065.11	0.329558	0.197872	0.524675	8.55691e-06	6.2995e-05
ARFIP2.12630.8	0.480159	0.3432	0.655553	8.65806e-06	6.36457e-05
MYSM1.11536.9	0.334842	0.202658	0.531551	8.67815e-06	6.36994e-05
ALB.18380.78	0.497351	0.36171	0.668179	8.70566e-06	6.3776e-05
RNGTT.12847.27	1.73628	1.37549	2.24055	8.71418e-06	6.3776e-05
PRSS3.18864.7	1.72778	1.36438	2.21349	8.77375e-06	6.40831e-05
UXS1.8258.22	1.91291	1.4434	2.56163	8.78185e-06	6.40831e-05
G3BP2.9831.12	2.21238	1.58001	3.18713	8.94219e-06	6.51577e-05
TDO2.9880.33	0.544823	0.41167	0.705507	9.02505e-06	6.56655e-05
NSDHL.8038.41	0.346804	0.211495	0.539317	9.04532e-06	6.5717e-05
POMK.10582.36	0.459704	0.321994	0.641887	9.71605e-06	7.04873e-05
EHD4.11421.10	1.81433	1.39892	2.37679	9.7683e-06	7.07634e-05
HMGN1.9187.2	0.413866	0.27549	0.60362	9.82606e-06	7.09791e-05
PPIL1.9884.8	0.426657	0.288209	0.614205	9.83723e-06	7.09791e-05
PVR.8064.125	0.37435	0.237193	0.56583	9.84081e-06	7.09791e-05
TRADD.13507.51	0.516764	0.382399	0.687971	9.88571e-06	7.12e-05
PCDHAC2.9361.7	1.7931	1.38947	2.33731	1.00191e-05	7.20425e-05
IFNB1.14127.240	0.363336	0.22637	0.55563	1.00316e-05	7.20425e-05
PRNP.6545.58	1.75063	1.37542	2.2632	1.02381e-05	7.34198e-05
GRAMD1C.8336.267	1.78888	1.39839	2.34751	1.04722e-05	7.49906e-05
GRN.4992.49	1.85983	1.4219	2.47199	1.05096e-05	7.51503e-05
CD300LB.10713.151	0.458055	0.319751	0.640289	1.05506e-05	7.53357e-05
MSMP.8080.24	0.530292	0.39608	0.697381	1.05837e-05	7.54634e-05
ZNF134.12787.47	0.300215	0.170615	0.497532	1.0635e-05	7.57213e-05
NTN4.3327.27	1.88667	1.43139	2.5223	1.06815e-05	7.58624e-05
PSD2.9118.7	0.532167	0.398536	0.699891	1.06886e-05	7.58624e-05
ATP5J.7788.1	1.89737	1.43415	2.54101	1.07005e-05	7.58624e-05
LGR5.16296.43	0.263605	0.141362	0.463486	1.0893e-05	7.71178e-05
SEPT10.12690.33	0.519741	0.383096	0.687036	1.09353e-05	7.73025e-05
SEMA3G.5628.21	0.548905	0.415964	0.711025	1.09634e-05	7.73025e-05
BCL2L2.13097.11	0.405914	0.267306	0.597373	1.09796e-05	7.73025e-05
MOCS3.14229.5	0.524369	0.388539	0.691867	1.09812e-05	7.73025e-05
COA3.7888.58	1.73973	1.37174	2.25131	1.10644e-05	7.77782e-05
SHBG.4929.55	0.509811	0.373823	0.682661	1.11059e-05	7.79603e-05
PLA2G12B.9380.2	0.544935	0.41259	0.710835	1.14784e-05	8.04616e-05
CYB5R1.18255.6	1.83433	1.41749	2.43566	1.15159e-05	8.06112e-05
CCL22.3508.78	0.580426	0.451652	0.736678	1.19793e-05	8.37372e-05
TNFRSF1B.8368.102	1.8248	1.40031	2.40382	1.21111e-05	8.454e-05
BMX.3414.40	1.69171	1.34649	2.16206	1.22095e-05	8.5108e-05
HSPH1.17704.74	1.77312	1.37915	2.30949	1.24471e-05	8.66427e-05
RPRD1B.19126.4	1.75586	1.37772	2.28872	1.32017e-05	9.17024e-05
KIAA1024.9075.121	1.67689	1.3379	2.13607	1.32107e-05	9.17024e-05
FSTL3.3438.10	1.82693	1.39787	2.40906	1.3295e-05	9.21589e-05
ITM2C.10560.1	0.351661	0.214923	0.549458	1.33352e-05	9.23095e-05
ELK3.5707.55	1.83757	1.40607	2.43532	1.34178e-05	9.27521e-05
CEACAM7.7184.13	0.400015	0.259928	0.593086	1.36603e-05	9.4271e-05
ALDOA.5864.10	1.78947	1.38316	2.3411	1.36753e-05	9.4271e-05
UBQLN4.12720.71	1.85101	1.41219	2.46292	1.37178e-05	9.44332e-05
KITLG.9377.25	0.524922	0.389301	0.696872	1.37534e-05	9.45267e-05
TRAT1.7224.11	1.65421	1.32581	2.09311	1.37693e-05	9.45267e-05
ST8SIA6.6930.95	1.71785	1.36121	2.22382	1.4015e-05	9.6081e-05
FGF22.9513.9	1.77441	1.38525	2.32271	1.40825e-05	9.64112e-05
HLA.G.19636.23	1.88794	1.43032	2.54233	1.42497e-05	9.74217e-05
NOV.2737.22	1.68366	1.33874	2.14852	1.44572e-05	9.87047e-05
CXCL11.3038.9	1.87812	1.42263	2.51901	1.46801e-05	0.00010009
INSRR.6352.8	0.411918	0.269558	0.601328	1.48342e-05	0.000101002
MRAP.7895.108	1.70925	1.35813	2.20741	1.49323e-05	0.000101531
RNF13.8087.250	0.47437	0.333994	0.656882	1.52039e-05	0.000103237
UBXN4.9970.7	1.6934	1.3429	2.16997	1.52538e-05	0.000103435
C11orf73.8686.342	1.71126	1.35228	2.20397	1.53711e-05	0.000104089
PYCR1.18170.46	0.287399	0.157399	0.487309	1.53921e-05	0.00010409
CSF1R.13682.47	0.538761	0.403036	0.707206	1.56178e-05	0.000105473
SETMAR.12462.20	1.85	1.41787	2.48198	1.58114e-05	0.000106636
SYF2.19438.68	0.479567	0.338648	0.66058	1.59323e-05	0.000107306
ASPA.18187.16	0.376647	0.237102	0.575523	1.62301e-05	0.000109165
TPSB2.3403.1	0.56625	0.434401	0.730061	1.64145e-05	0.000110256
GREM1.18878.15	1.73915	1.36573	2.26532	1.64503e-05	0.000110348
DEFB112.5689.1	0.54241	0.407093	0.710824	1.65769e-05	0.000111048
PSMB9.18942.11	0.498359	0.358213	0.676554	1.66891e-05	0.000111649
CA3.3799.11	1.74281	1.3574	2.25672	1.71336e-05	0.000114469
PTPRJ.8250.2	0.537368	0.401192	0.707786	1.72989e-05	0.000115419
CTLA4.3022.4	0.425684	0.282938	0.616482	1.73786e-05	0.000115795
QPCT.7849.3	0.486973	0.34605	0.667826	1.76422e-05	0.000117395
MYOC.16558.2	0.561224	0.428237	0.72663	1.7772e-05	0.000118101
SPEF1.12876.39	0.356605	0.218078	0.558486	1.78672e-05	0.000118575
PDCD1LG2.3004.67	0.552669	0.418433	0.720573	1.82026e-05	0.000120641
COLGALT2.7234.12	1.71216	1.35127	2.21593	1.90728e-05	0.00012624
VCAN.9561.21	0.283467	0.15395	0.487359	1.91071e-05	0.000126299
OTUB2.12493.42	1.64403	1.31465	2.07854	1.91695e-05	0.000126544
RPS6KA6.12688.115	0.536709	0.399059	0.707545	1.93176e-05	0.000127353
PLXNA4.19560.23	0.569089	0.435664	0.732615	1.99118e-05	0.000131097
TNFSF8.3421.54	1.69282	1.33565	2.17129	2.00771e-05	0.000132011
RDX.18373.13	1.75695	1.36204	2.29095	2.01656e-05	0.000132267
CD79A.7796.10	0.247956	0.127392	0.460189	2.01691e-05	0.000132267
TMEFF1.15641.20	1.65547	1.31863	2.10196	2.05032e-05	0.000134281
SCUBE3.16773.29	1.66345	1.31961	2.11273	2.06221e-05	0.000134883
TRAF1.17747.45	0.551932	0.415901	0.719909	2.08946e-05	0.000136486
B4GALT3.6921.24	1.93853	1.4506	2.66096	2.10301e-05	0.000137191
KLK8.2834.54	1.72365	1.34628	2.22723	2.10679e-05	0.00013722
EDC4.13066.42	1.67879	1.32747	2.14391	2.10896e-05	0.00013722
CCL24.4128.27	1.6436	1.31251	2.08073	2.12112e-05	0.000137832
RNASE6.5646.20	1.83298	1.39355	2.44271	2.12552e-05	0.000137834
APOA4.17685.9	0.573597	0.441074	0.737309	2.12669e-05	0.000137834
OAF.6414.8	1.77452	1.36945	2.32908	2.18234e-05	0.000141257
PSMA1.3859.50	2.03897	1.47612	2.85326	2.18992e-05	0.000141564
EHBP1.12813.18	0.438675	0.295026	0.632116	2.20814e-05	0.000142557
BPIFA1.6473.55	1.77994	1.38166	2.3532	2.24803e-05	0.000144944
CDH3.2643.57	0.553814	0.418732	0.724588	2.26214e-05	0.000145604
CD1D.8749.194	1.64961	1.31482	2.09291	2.26411e-05	0.000145604
ARSA.3583.54	1.76827	1.37724	2.33353	2.36882e-05	0.000152142
AK4.17432.25	0.528386	0.388812	0.70357	2.39039e-05	0.00015333
APMAP.10605.22	0.512348	0.371071	0.691252	2.41518e-05	0.00015472
RBP1.19279.42	1.6542	1.3174	2.10692	2.42794e-05	0.000155338
MYL6B.14227.21	1.77315	1.36355	2.3264	2.43475e-05	0.000155575
HDGF.16758.96	1.89449	1.41502	2.56725	2.44177e-05	0.000155823
LIF.7790.21	1.66942	1.323	2.13396	2.48526e-05	0.000158395
DDX46.14216.35	0.537597	0.398163	0.710372	2.50973e-05	0.000159751
UBE2G1.17158.17	0.42106	0.274768	0.616939	2.51362e-05	0.000159794
IGFBP4.2950.57	1.84803	1.40149	2.48593	2.53934e-05	0.000161224
ROBO3.5117.14	1.69091	1.33001	2.17335	2.54706e-05	0.000161508
IL13RA1.2633.52	0.516254	0.375471	0.69574	2.55162e-05	0.000161592
IFI16.13940.19	1.8822	1.40974	2.5468	2.63034e-05	0.000166366
C8G.14708.59	0.510814	0.370096	0.692561	2.6365e-05	0.000166544
FCN2.3313.21	0.596695	0.465236	0.754721	2.68261e-05	0.000169242
NAIF1.18301.10	0.544237	0.406186	0.717865	2.69097e-05	0.000169555
GSTO1.12436.84	1.69186	1.32827	2.17479	2.72069e-05	0.000171211
ENG.4908.6	0.558099	0.421606	0.728705	2.82745e-05	0.000177635
FAM171A1.5610.32	0.491736	0.34823	0.676696	2.8299e-05	0.000177635
GCSH.10956.82	0.469437	0.323951	0.659498	2.86297e-05	0.000179485
CXCL8.3447.64	1.70453	1.33622	2.2054	2.90371e-05	0.00018181
CPXM1.6255.74	0.547293	0.409141	0.720876	2.914e-05	0.000182226
GOLM1.8983.7	1.77053	1.36326	2.33326	2.94683e-05	0.000183919
UNC5B.15394.79	0.537882	0.397432	0.711326	2.94846e-05	0.000183919
LYVE1.3206.4	0.596091	0.464193	0.755839	2.97646e-05	0.000185433
ST6GALNAC6.7228.2	0.514438	0.372641	0.697042	2.98099e-05	0.000185484
ECM1.3366.51	0.589899	0.45718	0.752108	3.02708e-05	0.000187978
SFRP4.17447.52	0.580708	0.447042	0.745961	3.02862e-05	0.000187978
BOC.4328.2	0.563856	0.427432	0.733248	3.03522e-05	0.000188154
CD86.5337.64	0.353834	0.212187	0.561786	3.04224e-05	0.000188354
APCS.2474.54	1.84046	1.39223	2.47536	3.11511e-05	0.000192478
SFRP1.3221.54	1.7415	1.34364	2.2685	3.11657e-05	0.000192478
GIF.17672.184	0.564709	0.428122	0.734241	3.16655e-05	0.000195323
SHH.2743.5	0.57632	0.441221	0.742534	3.18962e-05	0.000196503
AGT.3484.60	1.72251	1.33861	2.23884	3.25613e-05	0.000200271
C7.2888.49	0.502921	0.360797	0.690186	3.25882e-05	0.000200271
ANXA6.5335.73	0.558738	0.420632	0.729816	3.28184e-05	0.000201437
PAK7.3388.58	1.68048	1.32605	2.16894	3.29029e-05	0.000201707
ZNF843.8321.27	1.64634	1.31036	2.10292	3.31782e-05	0.000203145
IGFBP3.2571.12	0.574738	0.439784	0.743958	3.37995e-05	0.000206695
HNRNPAB.8894.80	1.80998	1.37738	2.41331	3.4091e-05	0.000208222
SYT17.9110.2	1.72885	1.35432	2.27163	3.41922e-05	0.000208585
CAMK1D.3418.12	1.80628	1.37701	2.40858	3.42425e-05	0.000208637
GPHA2.6395.58	1.65295	1.31133	2.11305	3.45213e-05	0.000210078
NMI.17512.2	1.83488	1.38795	2.4676	3.46002e-05	0.000210302
IGFBPL1.7815.49	1.62278	1.2964	2.0556	3.54311e-05	0.00021509
NTF3.4145.58	0.49026	0.345385	0.679597	3.54759e-05	0.0002151
SEMA3B.5667.3	1.60677	1.29151	2.0333	3.56391e-05	0.000215827
IARS.12815.9	0.258738	0.13065	0.470044	3.59797e-05	0.000217625
PCBD1.11313.100	1.67301	1.31722	2.151	3.64957e-05	0.000220478
CHI3L1.11104.13	1.78115	1.36142	2.35892	3.67101e-05	0.000221505
LBP.3074.6	1.75022	1.35045	2.30257	3.69132e-05	0.000222461
PARP11.12882.7	1.61312	1.28979	2.03669	3.76383e-05	0.000226557
IL10RA.10344.334	0.560428	0.42148	0.732781	3.87655e-05	0.000233061
A2M.3708.62	0.549211	0.408786	0.724862	3.88876e-05	0.000233513
IGFBP7.3320.49	0.536936	0.394611	0.712412	3.93267e-05	0.000235866
IFNA4.15405.23	1.63465	1.302	2.08568	3.94808e-05	0.000236505
TCN2.5584.21	1.79876	1.36927	2.39928	3.96217e-05	0.000237064
VCAM1.2967.8	0.596876	0.46394	0.760608	4.05845e-05	0.000242533
GSTM3.9748.31	0.453588	0.305144	0.649299	4.06981e-05	0.000242921
FRZB.13740.51	1.64992	1.30311	2.10698	4.09007e-05	0.000243839
CKMT1A.15542.19	0.59308	0.458324	0.7559	4.11571e-05	0.000245074
INHBB.13676.46	0.574046	0.436393	0.742647	4.1232e-05	0.000245227
HSPA1B.18901.26	1.84551	1.38667	2.49663	4.25558e-05	0.000252508
HDGF.8953.47	1.74235	1.33946	2.28503	4.25576e-05	0.000252508
ASL.11241.8	1.69608	1.32228	2.19742	4.27356e-05	0.000253263
NOTUM.8252.2	0.476552	0.330082	0.671743	4.29795e-05	0.000254406
MATK.3823.9	1.74954	1.34883	2.30606	4.32337e-05	0.000255607
FAM171B.8786.6	0.431786	0.282829	0.632372	4.36521e-05	0.000257528
HPSE.5604.30	1.66281	1.31436	2.14533	4.3662e-05	0.000257528
DUSP13.6525.17	0.519496	0.375307	0.703556	4.40171e-05	0.000259316
ERH.11614.29	1.80415	1.36599	2.41081	4.41458e-05	0.000259767
LAP3.15610.72	1.64894	1.30112	2.10576	4.42876e-05	0.000259968
CSMD1.9598.23	0.504288	0.358663	0.692483	4.43111e-05	0.000259968
PIM1.5359.65	1.76363	1.36255	2.34278	4.43364e-05	0.000259968
FUT9.6991.24	0.513974	0.36919	0.700858	4.52498e-05	0.000265012
RAB27A.9504.19	0.522223	0.377354	0.705384	4.63136e-05	0.000270787
CGA.FSHB.3032.11	0.527222	0.384658	0.713528	4.63445e-05	0.000270787
SPOCK2.5491.12	0.611234	0.478729	0.770677	4.64782e-05	0.00027125
ELL2.11494.4	0.453203	0.304905	0.652761	4.66152e-05	0.000271731
TNFRSF10B.8529.1	0.406903	0.258364	0.614707	4.67847e-05	0.000272401
VBP1.19193.18	0.605126	0.471551	0.767221	4.78283e-05	0.000278152
AGA.10435.2	0.380249	0.234379	0.59511	4.97083e-05	0.000288749
CCNA2.15574.37	1.74006	1.34286	2.29353	5.03381e-05	0.000292067
VSTM4.7242.14	1.63339	1.29588	2.08735	5.05156e-05	0.000292755
ESRRA.9873.17	0.244394	0.119073	0.4635	5.09189e-05	0.00029475
CCL2.2578.67	1.66623	1.30716	2.14634	5.10947e-05	0.000295353
OLFM3.11143.32	0.426288	0.278333	0.634877	5.11416e-05	0.000295353
HTR2A.13556.28	1.61284	1.28494	2.04565	5.15865e-05	0.000297578
KCTD5.12473.48	1.63961	1.29865	2.10249	5.30029e-05	0.000305395
CBS.10086.39	0.329974	0.187981	0.549489	5.33366e-05	0.000306963
TRIL.6527.1	0.506652	0.359934	0.69686	5.47187e-05	0.000314553
SLC5A8.13691.10	0.59447	0.459212	0.76243	5.49513e-05	0.000315527
IFIT3.13642.90	1.66584	1.30498	2.1473	5.57471e-05	0.00031945
SRP14.17510.7	0.407618	0.258303	0.616979	5.57628e-05	0.00031945
APOA1BP.16621.77	1.68285	1.31653	2.18736	5.59477e-05	0.000320142
A4GALT.8759.29	0.375088	0.22806	0.59245	5.61559e-05	0.000320965
ACADSB.17403.14	0.468878	0.318676	0.666127	5.63616e-05	0.000321771
PKD2.13745.10	0.432677	0.282409	0.637328	5.65525e-05	0.000322492
SLPI.4413.3	1.76555	1.34516	2.34406	5.69701e-05	0.000324166
CLEC10A.10955.4	0.436065	0.286774	0.64297	5.69763e-05	0.000324166
SRI.12356.65	0.559304	0.416542	0.734036	5.70512e-05	0.000324222
GPNMB.8606.39	0.533536	0.388872	0.717252	5.74109e-05	0.000325895
DNAJB6.11606.22	1.66907	1.30876	2.16146	5.75622e-05	0.000326382
MMP16.5268.49	1.7415	1.34249	2.30754	5.85365e-05	0.000331436
C3.5803.24	1.65077	1.29702	2.11821	5.85865e-05	0.000331436
NAAA.3173.49	0.585079	0.447531	0.75592	5.88344e-05	0.000332461
SCIMP.10510.62	0.461834	0.311914	0.662626	5.94906e-05	0.000335788
ESAM.7841.84	0.563067	0.420654	0.736939	5.96393e-05	0.000336247
EVPL.14019.73	1.73892	1.34941	2.30894	6.0457e-05	0.000340335
GSS.15526.33	1.66247	1.30679	2.15011	6.05011e-05	0.000340335
FCRL1.5728.60	0.53431	0.389389	0.719069	6.0969e-05	0.000342581
S100A14.17828.3	1.60701	1.28307	2.04574	6.11614e-05	0.000343275
KLK4.2833.20	1.72975	1.33268	2.27769	6.13848e-05	0.000344142
USP21.12681.63	0.454908	0.304189	0.657198	6.14711e-05	0.000344234
KEAP1.12568.14	0.432801	0.281482	0.638419	6.15457e-05	0.000344234
SHISA2.10449.31	1.72325	1.33146	2.2669	6.16085e-05	0.000344234
HMOX1.17398.55	1.68742	1.31464	2.19719	6.22253e-05	0.000347291
PSME1.5918.5	1.65745	1.29973	2.13646	6.2864e-05	0.000350463
CLEC6A.6911.103	0.479089	0.327105	0.672651	6.34252e-05	0.000353197
GAS1.5463.22	0.560917	0.41757	0.737166	6.46103e-05	0.000359395
LECT2.16763.11	0.615976	0.483743	0.779596	6.54443e-05	0.000363628
SRA1.18220.141	1.71277	1.32038	2.24681	6.59475e-05	0.000366016
CST6.14711.27	0.589299	0.450433	0.757366	6.63355e-05	0.00036776
NAB1.13933.276	1.65136	1.2987	2.13151	6.70626e-05	0.000371378
PTN.3045.72	1.68849	1.30725	2.19242	6.86349e-05	0.000379663
ULBP1.3081.70	1.6942	1.32855	2.23716	6.88898e-05	0.00038065
KIR3DL2.5096.51	1.60858	1.28223	2.05532	6.95585e-05	0.00038392
RLN2.6621.10	0.519691	0.372271	0.710716	7.09905e-05	0.00039139
NDUFB11.7747.47	1.70912	1.32464	2.25084	7.17679e-05	0.000395239
TMEM132A.7871.16	0.522471	0.375409	0.713083	7.22691e-05	0.00039756
LGALS2.3033.57	1.62863	1.29398	2.09987	7.2688e-05	0.000399423
NRXN1.5110.84	0.501397	0.351294	0.695345	7.47161e-05	0.000410116
SOD3.5660.51	0.522497	0.37354	0.710443	7.50229e-05	0.000411347
LCT.9017.58	0.502628	0.349755	0.692478	7.66478e-05	0.000419794
FST.4132.27	1.79852	1.35898	2.43103	7.70834e-05	0.000421716
CANT1.6480.1	0.518516	0.369694	0.708989	7.72123e-05	0.000421959
GPR142.12766.33	0.467168	0.313062	0.665235	7.78711e-05	0.000425093
GLRX2.12486.8	1.69778	1.318	2.22639	7.8481e-05	0.000427953
IL27RA.5132.71	0.587907	0.447664	0.759715	7.87268e-05	0.000428825
CYTH2.12533.135	1.58712	1.2665	2.00839	7.90882e-05	0.000430323
DSTN.18883.4	0.594937	0.45668	0.766138	7.92943e-05	0.000430974
GRB7.11281.6	1.78058	1.34762	2.38925	7.96869e-05	0.000432173
PIK3C2A.14028.22	0.402101	0.24956	0.616593	7.97895e-05	0.000432173
PFKFB3.12456.5	0.565881	0.422573	0.744576	7.98458e-05	0.000432173
CD300C.5066.134	1.65597	1.2952	2.14164	7.98618e-05	0.000432173
GABBR2.13948.50	0.338551	0.191646	0.562234	8.19828e-05	0.000443169
CCL8.13748.4	1.61957	1.27703	2.06756	8.31163e-05	0.00044881
CEACAM20.10453.7	0.282454	0.145003	0.510365	8.59929e-05	0.00046384
NGRN.7153.66	0.42634	0.2741	0.641295	8.61118e-05	0.00046398
SUMF2.6069.71	1.73911	1.32768	2.30912	8.73679e-05	0.000470239
CALCOCO2.12534.10	1.72282	1.32395	2.27736	8.7786e-05	0.00047198
ENTPD1.7999.23	0.525954	0.376834	0.716835	8.82092e-05	0.000473744
YWHAQ.7625.27	1.70709	1.32157	2.25804	8.94186e-05	0.000479515
PABPC4.12603.87	1.7758	1.34153	2.38608	8.9476e-05	0.000479515
NLGN1.15620.4	1.62868	1.27962	2.08988	9.13449e-05	0.000489004
LGALS1.8046.9	0.557138	0.410322	0.739158	9.23253e-05	0.000493722
TESC.12831.21	0.589814	0.448769	0.763473	9.33251e-05	0.000498534
AXIN2.8429.16	0.579254	0.436834	0.756277	9.35206e-05	0.000499043
PLXDC2.11342.59	0.508674	0.35615	0.703081	9.42438e-05	0.000502365
BAG3.10078.5	1.70261	1.32127	2.25177	9.43997e-05	0.000502658
PRR27.9607.39	0.371977	0.221636	0.596608	9.50202e-05	0.000505422
KIF3A.13961.18	1.62657	1.27805	2.08729	9.62414e-05	0.000511372
TMEM108.10583.1	0.437222	0.281852	0.647115	9.70399e-05	0.000515066
DSG1.2976.58	1.62166	1.27849	2.08078	9.73806e-05	0.000516324
PKDCC.8664.36	1.70059	1.31623	2.24495	9.76748e-05	0.000517334
METTL1.12514.16	1.5997	1.27124	2.04525	9.78575e-05	0.000517752
MENT.5744.12	0.569401	0.42554	0.751325	9.83247e-05	0.000519671
NLGN3.17427.26	0.486505	0.33293	0.686734	9.88657e-05	0.000521977
KLK14.15544.25	0.609546	0.471847	0.778248	9.92412e-05	0.000523405
PTGES3.17154.2	0.559836	0.414354	0.743979	9.99712e-05	0.000526698
TOM1L2.19356.20	0.550668	0.403281	0.736383	0.000100479	0.000528812
TNFRSF21.5404.53	0.583239	0.440979	0.760292	0.000101064	0.000531334
DDX58.12382.2	1.57161	1.25242	1.97979	0.000101543	0.000533288
TTN.11352.42	1.59938	1.274	2.0519	0.000101694	0.000533518
APOM.10445.20	0.585879	0.444138	0.762334	0.000102948	0.000539531
ARL5B.17404.5	1.65746	1.29475	2.16038	0.000103261	0.0005406
SH2D1A.4567.82	1.62731	1.28323	2.10231	0.000103845	0.000543091
PTGS2.3761.4	1.74038	1.32941	2.32658	0.000105237	0.000549792
UBQLN2.19121.3	1.76722	1.33565	2.37956	0.000108199	0.000564675
SCARB2.5100.53	1.57748	1.25572	2.00079	0.000112357	0.000585763
PPIB.4718.5	1.62457	1.2807	2.10019	0.000113114	0.000589089
JAG1.7754.11	1.54535	1.2426	1.93899	0.000114403	0.000595183
GPC5.4991.12	0.460836	0.30616	0.671293	0.000115196	0.000598684
CHST9.11646.4	0.503591	0.349225	0.702205	0.000118281	0.000613541
DYNLL1.3881.49	1.5832	1.25804	2.01395	0.000118301	0.000613541
LILRA5.7787.25	1.63933	1.28133	2.12304	0.000119157	0.000617339
TNFRSF18.11837.7	0.519118	0.366141	0.714037	0.000119595	0.000618964
FAM162B.11163.7	1.57004	1.2545	1.99085	0.000119901	0.000619901
BMPR1B.10550.37	0.410597	0.254409	0.629083	0.000120296	0.000621303
GNPDA1.8909.77	1.5526	1.24288	1.95107	0.000121687	0.000627836
TMEM106A.10499.1	0.411656	0.25552	0.630113	0.000122731	0.000632137
HSPA1A.10749.18	1.7574	1.32633	2.36101	0.000122775	0.000632137
KCNG4.13525.17	0.522113	0.368045	0.715138	0.000124021	0.000637677
CGA.TSHB.3521.16	0.571946	0.424863	0.752369	0.000124106	0.000637677
TEAD4.12516.13	1.71348	1.32401	2.28537	0.000124629	0.000639074
PLAT.2212.69	1.75219	1.32505	2.35281	0.000124635	0.000639074
RTP4.18315.38	1.65337	1.28439	2.15003	0.000125048	0.000640531
PHEX.18921.30	0.444054	0.287613	0.658014	0.000126102	0.000645267
NFATC1.14286.2	0.528812	0.377426	0.72413	0.000126619	0.000646848
ASPH.6998.106	0.599943	0.458779	0.774874	0.00012667	0.000646848
BTD.15644.1	0.58967	0.446754	0.768407	0.000127253	0.000649162
RGMA.5483.1	0.599854	0.457358	0.771774	0.000128039	0.000652499
EPS15L1.4212.5	1.68953	1.29467	2.22012	0.000129257	0.000658034
RNASE13.6424.2	0.438554	0.280125	0.650562	0.000129842	0.000660339
KIR2DS2.10428.1	0.595778	0.453054	0.772002	0.000133608	0.000678799
GCNT1.7016.12	1.58331	1.25973	2.02145	0.000134381	0.00068185
PSMD10.18385.4	1.67564	1.30339	2.21303	0.000134482	0.00068185
HSP90B1.6393.63	1.6833	1.29823	2.22089	0.000135434	0.00068598
CA5B.17673.34	0.452792	0.295727	0.666245	0.000135895	0.000687613
B3GNT2.7980.72	0.585292	0.440636	0.764582	0.000136808	0.000691532
COL20A1.8804.39	0.478782	0.320841	0.682473	0.000137135	0.000692484
CD247.15567.2	0.532043	0.379539	0.726186	0.00013755	0.000693874
PLXNB2.9216.100	1.67042	1.28855	2.18657	0.000137749	0.000694176
PIR.13634.209	0.528963	0.376971	0.726316	0.000140057	0.000705096
SEMA3E.5363.51	0.588699	0.444796	0.768637	0.00014144	0.000711339
LGALS3BP.5000.52	1.68654	1.29682	2.22465	0.000141694	0.000711899
C1QL2.15670.15	0.428568	0.271476	0.648293	0.000142274	0.00071409
CEBPA.18874.66	1.65693	1.28875	2.1678	0.000142921	0.000716618
DMKN.8535.102	1.69447	1.30579	2.24212	0.000143248	0.000717535
COL10A1.15653.9	0.42366	0.265259	0.64142	0.000144333	0.000722243
UBE2E1.14326.4	1.74118	1.31671	2.33647	0.000144507	0.000722392
FLRT3.9128.34	1.52444	1.22941	1.90483	0.000144861	0.000723433
CAT.3488.64	1.64634	1.27869	2.14215	0.000146296	0.000729867
CAPN2.14684.17	1.66826	1.29166	2.19473	0.000147167	0.000733482
CST8.10572.65	0.613817	0.473069	0.784791	0.00014803	0.000737047
IL2RB.9343.16	0.578451	0.431316	0.760108	0.000148234	0.000737322
FBLN1.6470.19	0.559501	0.409988	0.744729	0.000149188	0.000741329
SYT2.9577.26	0.398276	0.240693	0.623188	0.000150276	0.000745991
GPI.4272.46	1.87839	1.37424	2.63895	0.000150453	0.000746126
CDKN2C.12521.3	0.441019	0.282663	0.659576	0.000150718	0.000746696
FAM3B.9177.6	0.613082	0.471961	0.784348	0.000150951	0.000747109
ATG7.12627.97	0.405782	0.248741	0.63252	0.000153947	0.000760843
AMH.4923.79	0.572998	0.421519	0.752047	0.000154031	0.000760843
CDH17.16613.3	0.589571	0.444282	0.769044	0.000154945	0.000763913
SEMA4B.9805.51	1.56658	1.24589	1.99014	0.000155025	0.000763913
GDF3.16755.195	1.59274	1.26452	2.05287	0.000155315	0.000763913
PRCP.5722.78	0.623607	0.48496	0.793116	0.000155319	0.000763913
HMGA2.19516.10	1.58188	1.25556	2.02211	0.000155419	0.000763913
HMGB1.2524.56	1.85774	1.35707	2.58266	0.000156867	0.000770273
FAM171B.8061.102	0.405071	0.247296	0.629341	0.000159221	0.000780343
SLC26A5.9127.4	0.466713	0.308868	0.679796	0.000159231	0.000780343
MICALL2.12891.1	0.465894	0.30852	0.681739	0.000160395	0.000785274
MUCL1.10975.59	0.370508	0.214464	0.59789	0.000160607	0.000785539
GNAI3.12650.43	0.523192	0.369088	0.724371	0.000162696	0.000794977
SPRED1.8318.13	1.54586	1.24046	1.95775	0.000162924	0.000795312
DSCAM.9175.48	0.443458	0.283884	0.659502	0.000163652	0.000798084
CADM1.3326.58	0.60332	0.460578	0.780661	0.000168518	0.000820554
ENGASE.16781.2	1.62455	1.27256	2.10911	0.000168746	0.000820554
CACNA2D3.8885.6	0.548348	0.396912	0.74248	0.000168754	0.000820554
GNLY.3195.50	1.64649	1.27676	2.1503	0.000171795	0.000834531
OBP2A.6526.77	1.60232	1.26467	2.06725	0.000173728	0.000843095
PKD2.13486.9	0.475798	0.317562	0.690158	0.000174427	0.000845323
DDR1.4122.12	0.416465	0.257241	0.641959	0.000174526	0.000845323
SUSD1.9582.93	0.462466	0.301718	0.674501	0.000175711	0.000850234
SERPINA11.9002.36	0.629468	0.488842	0.795593	0.000178715	0.000863935
NFKBID.19123.6	0.541589	0.387825	0.737056	0.000179665	0.000867686
LUM.13114.50	0.592946	0.447352	0.774318	0.000181417	0.000875297
MASP1.9125.23	1.54266	1.23807	1.9574	0.000182063	0.000877565
GXYLT1.8229.1	0.62742	0.48904	0.798489	0.000185634	0.000893914
SCIN.12684.5	0.606372	0.463131	0.784185	0.000187366	0.000901383
CRYZ.13983.27	1.57283	1.24761	2.01173	0.000189642	0.000911452
DSC1.10882.12	0.507215	0.349209	0.711762	0.000190532	0.000914848
SKP1.3902.21	1.62014	1.27175	2.11093	0.00019225	0.000921332
PSD.13055.53	0.53721	0.383005	0.736006	0.000192252	0.000921332
DCTPP1.4314.12	1.73012	1.30813	2.33133	0.000195497	0.000935981
NFU1.7770.25	1.58819	1.25045	2.03937	0.000196896	0.000941774
SNRPG.19276.124	1.71423	1.30626	2.30286	0.000197511	0.000943533
B3GNT6.7082.2	1.54643	1.23283	1.95521	0.000197642	0.000943533
C1RL.9348.1	1.67466	1.29094	2.22379	0.0002	0.000953873
C1S.8840.61	1.77007	1.32405	2.41724	0.00020038	0.000954776
ZNF382.14616.16	0.513654	0.356395	0.718579	0.000201191	0.000957722
LYPD1.9327.3	0.402595	0.243688	0.635846	0.000203848	0.000969443
CDC25A.11548.84	0.428878	0.266845	0.649216	0.000205598	0.000976835
PRG2.7258.5	0.43465	0.273194	0.655751	0.000206016	0.000977888
NID2.16060.99	0.62044	0.478482	0.793936	0.000207444	0.00098373
DGKB.12895.28	0.545239	0.390877	0.742736	0.00020895	0.00098993
MFAP4.5636.10	1.60757	1.25435	2.07527	0.000210539	0.000996512
ISL1.11549.6	0.530254	0.374958	0.733291	0.00021251	0.00100489
MANSC4.9578.263	0.491293	0.330833	0.701401	0.000213838	0.00101021
PCDHGA10.6321.65	1.58041	1.24404	2.02823	0.000217143	0.00102485
MDM1.7898.29	1.6385	1.26638	2.14216	0.000217434	0.00102525
EFNB2.14131.37	0.596612	0.450609	0.780248	0.000219764	0.00103526
MB.3042.7	1.6037	1.25473	2.07705	0.000224602	0.00105676
ENOX1.12933.17	0.536827	0.382221	0.740259	0.000224753	0.00105676
ASGR1.5452.71	1.56217	1.23637	1.99166	0.000225308	0.00105838
GPR26.13540.1	1.53956	1.2329	1.95736	0.000227034	0.00106548
PSMB4.18340.2	1.52372	1.21952	1.91341	0.000228463	0.00107117
CCDC90B.7792.58	1.78488	1.33864	2.46007	0.000229702	0.00107597
MAGEA3.12576.21	0.341605	0.187683	0.588423	0.000232488	0.001088
NNMT.19376.74	1.55497	1.23191	1.97543	0.000235584	0.00110145
MREG.19145.4	0.581894	0.432107	0.770211	0.000236781	0.00110601
CHST4.18876.77	1.74507	1.31078	2.3682	0.0002374	0.00110767
CNGA2.12872.35	0.36499	0.207949	0.606206	0.00023758	0.00110767
RAET1L.10589.7	0.549733	0.39364	0.745452	0.000237884	0.00110805
REG1A.13095.51	1.59766	1.24724	2.06192	0.000241355	0.00112317
ASIP.5676.54	0.568708	0.416306	0.761569	0.000241997	0.0011251
CAMP.15481.45	0.608909	0.46166	0.782762	0.000242293	0.00112517
ANXA2.13700.10	0.578514	0.428692	0.770561	0.000242462	0.00112517
ASIC4.6951.26	1.61207	1.26772	2.1139	0.000243776	0.00113021
FAM107A.2760.2	1.57191	1.24225	2.01636	0.000244963	0.00113466
EEF2K.12332.7	0.602039	0.45542	0.784363	0.000246637	0.00114135
AIP.3839.60	1.57687	1.23868	2.01979	0.000247007	0.00114201
WRNIP1.12528.40	1.70761	1.30226	2.31232	0.000248432	0.00114753
PTPRS.6049.64	0.581041	0.429784	0.765704	0.000250459	0.00115582
IGSF3.9715.15	0.512817	0.354013	0.722727	0.000251403	0.0011591
POLR2K.19134.66	0.585768	0.436365	0.774121	0.000254359	0.00117165
SPTAN1.5031.10	1.54855	1.22925	1.97027	0.000254818	0.00117268
PAPLN.11254.13	1.631	1.27428	2.1539	0.000257467	0.00118378
LZIC.19338.3	0.50956	0.34966	0.719774	0.00025823	0.00118597
SAP30.12888.18	0.389189	0.226735	0.621192	0.00025842	0.00118597
PPA2.18307.71	1.5794	1.243	2.03489	0.00026054	0.0011943
PGAM1.3896.5	1.58621	1.24407	2.0463	0.000260714	0.0011943
FBL.13994.1	1.59893	1.25714	2.07695	0.000261532	0.00119671
VAV3.9830.109	0.566978	0.413452	0.760481	0.0002618	0.00119671
STAT5B.16551.14	0.574333	0.420894	0.764171	0.000261959	0.00119671
FCGR3B.3311.27	1.63704	1.26561	2.1509	0.000263837	0.00120418
IL17RA.2992.59	0.611798	0.467024	0.793043	0.000265953	0.00121273
CRYGS.19311.15	0.517628	0.357543	0.72499	0.000270857	0.00123396
MUC16.15565.102	0.551675	0.394476	0.748715	0.000272176	0.00123792
TNC.6259.60	1.64068	1.26102	2.15368	0.000272224	0.00123792
CD14.8969.49	1.67746	1.28915	2.24539	0.000272684	0.00123888
TMCC3.8922.4	1.5653	1.23341	2.00348	0.000274259	0.00124491
SUMO2.19555.1	1.66879	1.27226	2.21525	0.00027491	0.00124672
TXNDC5.11212.7	1.59672	1.24453	2.06749	0.000277698	0.00125823
PRSS1.3049.61	1.60176	1.25131	2.08209	0.000278398	0.00126025
GAN.10054.3	0.448402	0.281768	0.666726	0.000278692	0.00126044
VRK1.12553.5	1.5582	1.22998	1.99251	0.000279618	0.00126348
MGAT4B.7141.21	0.611995	0.467168	0.794823	0.000282348	0.00127466
CXCL16.2436.49	1.55654	1.22982	1.98837	0.000286913	0.00129409
TGFBI.3283.21	0.586885	0.435053	0.771056	0.000288547	0.00130029
DEFB135.6411.58	0.580151	0.427915	0.771394	0.000289337	0.00130267
LGMN.3622.33	1.56106	1.23166	1.99828	0.000290781	0.00130799
KRTAP24.14615.46	0.617639	0.473461	0.798529	0.000292049	0.00131112
GGPS1.17786.5	1.54341	1.23128	1.97277	0.000292097	0.00131112
CCL16.4913.78	0.645566	0.507228	0.815912	0.000292267	0.00131112
C9.3060.43	1.74374	1.30444	2.38381	0.000293387	0.00131496
PTPRH.11988.24	0.449388	0.284495	0.673931	0.00029435	0.00131809
CCL13.4144.13	1.52527	1.22121	1.93352	0.000294796	0.00131891
APBB1.14206.28	0.401623	0.238581	0.64017	0.000300754	0.0013441
C9orf89.7778.104	1.76809	1.32395	2.44387	0.000300965	0.0013441
PTPRR.6361.49	0.435661	0.271083	0.666833	0.000304782	0.00135992
NUDC.8887.21	1.671	1.27235	2.2244	0.000305235	0.00136073
SEMA7A.7019.13	0.603059	0.454312	0.788324	0.000305885	0.00136241
SETD2.12647.52	0.492347	0.328331	0.707532	0.000306161	0.00136242
ITSN1.14070.56	1.63688	1.26933	2.16284	0.000307828	0.00136861
HSD17B14.13972.4	0.369832	0.208868	0.614753	0.000312161	0.00138664
PRSS35.9983.97	0.416741	0.252453	0.651887	0.00031968	0.00141878
TXN.8813.160	0.330918	0.173863	0.577652	0.000320871	0.00142279
TGM4.18933.4	0.436786	0.270397	0.663516	0.000321324	0.00142354
GSTM4.18895.54	0.594021	0.441281	0.77994	0.000323213	0.00143063
COMP.8043.153	0.598565	0.448709	0.785703	0.000323556	0.00143088
SLITRK5.4568.17	0.558988	0.402513	0.758593	0.000324243	0.00143265
SIRPB2.5669.26	1.75031	1.29542	2.39287	0.000326456	0.00144115
RRAGC.12548.75	0.510953	0.3473	0.721685	0.000327431	0.00144418
AMY1A.7918.114	0.611668	0.463746	0.793669	0.000328309	0.00144677
MSR1.11207.3	0.43345	0.267589	0.665965	0.000330118	0.00145345
BTN2A1.8869.5	1.51396	1.21493	1.91616	0.000331777	0.00145947
EPDR1.9040.144	1.53768	1.22332	1.96163	0.000338467	0.00148758
PSMA1.7880.9	1.52888	1.21833	1.94157	0.000339574	0.00149109
IGFALS.6605.17	0.620378	0.475646	0.803676	0.000339864	0.00149109
FBP1.7206.20	1.5714	1.23099	2.02204	0.000341406	0.00149654
ARF6.12425.104	0.607313	0.45927	0.794354	0.000342704	0.00150091
REG3A.15304.1	1.6042	1.24036	2.08573	0.000345823	0.00151324
NUDCD3.4254.6	1.68995	1.28519	2.28111	0.000346924	0.00151673
B4GALT2.9595.11	0.589496	0.43741	0.780877	0.000349334	0.00152593
IRF4.19564.61	1.53504	1.21548	1.94977	0.000350296	0.00152879
SECTM1.13093.6	1.53326	1.21706	1.9496	0.000351723	0.00153367
PFDN5.4271.75	1.55783	1.23144	2.00828	0.000360723	0.00157154
IL17RC.5468.67	0.565004	0.406826	0.76199	0.000364629	0.00158616
FBXL4.9951.36	0.401347	0.236607	0.645235	0.000365022	0.00158616
SERPINF1.9211.19	1.59558	1.24134	2.07746	0.000365034	0.00158616
EIF1AD.13545.97	1.59997	1.24554	2.09519	0.000366923	0.00159298
LRPAP1.3640.14	1.52708	1.21034	1.93379	0.000369958	0.00160476
MPP6.13490.1	1.63407	1.27242	2.17299	0.000372142	0.00161283
ABL2.3342.76	1.50292	1.2071	1.89731	0.000374554	0.00162188
IL4R.3055.54	0.546575	0.386858	0.752588	0.000377643	0.00163383
CPN1.7142.5	1.52985	1.21636	1.9502	0.000380195	0.00164344
ANPEP.15457.14	1.66992	1.28874	2.25889	0.000386023	0.00166719
IL13.3072.4	1.49051	1.19944	1.86965	0.000386437	0.00166754
HIST1H1C.2987.37	1.63926	1.25204	2.166	0.000387607	0.00167113
HAVCR2.5134.52	1.64868	1.25661	2.18671	0.000389861	0.0016794
REG1B.16770.3	1.61783	1.24364	2.1199	0.000392789	0.00169055
LETMD1.5751.14	0.566383	0.409065	0.767146	0.000396058	0.00170286
LRP8.3323.37	1.64527	1.26304	2.1926	0.000396333	0.00170286
GAPDHS.8004.15	0.534225	0.370669	0.741176	0.000397149	0.0017049
NCAM1.4498.62	0.638151	0.495167	0.815826	0.000399489	0.00171347
IL17A.9170.24	1.56822	1.23043	2.02497	0.000401293	0.00171973
IGHG2.13230.174	0.537958	0.375171	0.745591	0.000403081	0.00172591
SULT1B1.12671.35	0.562542	0.405257	0.767808	0.000403881	0.00172785
VSIG10.10825.12	0.428848	0.261823	0.668064	0.000406729	0.00173799
HBQ1.18198.51	0.46148	0.29356	0.689754	0.000407115	0.00173799
CLPP.17196.5	1.66833	1.2686	2.23209	0.000407507	0.00173799
SMIM10.9379.248	0.531622	0.367756	0.740286	0.000407647	0.00173799
TMEM8B.12742.160	0.415787	0.247832	0.652227	0.000409005	0.00174229
ITGA1.ITGB1.3503.4	1.66458	1.2649	2.22899	0.000409543	0.00174309
UBTD2.12875.28	1.65782	1.26799	2.21898	0.000410045	0.00174374
PTPN2.3401.8	1.55681	1.22613	2.00361	0.000410927	0.001746
SWAP70.13552.7	1.60058	1.23718	2.08842	0.000413054	0.00175354
SFTPD.19590.46	1.58923	1.23304	2.06559	0.000415682	0.0017632
PARK2.13013.41	0.401496	0.236372	0.651767	0.000417917	0.00177117
DSG2.9484.75	0.630088	0.484849	0.811754	0.000423095	0.00179159
KLKB1.4152.58	0.522471	0.360144	0.742415	0.000426511	0.00180425
CFD.2946.52	0.620466	0.471745	0.803854	0.000426808	0.00180425
S100A4.14116.129	1.56478	1.22166	2.01463	0.000429005	0.001812
FAIM3.6574.11	0.61833	0.469419	0.802453	0.000430319	0.00181601
TCEAL3.19112.2	1.5854	1.24357	2.08217	0.00043158	0.00181979
LYZ.4920.10	1.56856	1.22656	2.03099	0.000437936	0.00184503
GDF2.4880.21	0.632305	0.486894	0.812902	0.000439162	0.00184863
ITIH5.8233.2	0.581228	0.426089	0.780319	0.000439951	0.00185039
MFAP2.9294.45	0.608382	0.457597	0.797534	0.000441664	0.00185603
ZNF34.18265.18	0.411804	0.243193	0.650644	0.000443946	0.00186405
DLK2.9359.9	0.610088	0.459421	0.798257	0.000446853	0.00187468
BST1.4535.50	0.668206	0.531265	0.835707	0.000447393	0.00187536
AKR1A1.4192.10	1.59654	1.23634	2.09046	0.000453418	0.00189902
XRCC6.2835.1	1.51099	1.20317	1.91344	0.000456988	0.00191237
PPP1R1A.17706.4	1.52526	1.20561	1.93844	0.000462735	0.00193479
CCT7.13673.21	0.63343	0.487872	0.814889	0.000464924	0.00194231
KIRREL2.16609.106	0.580979	0.423797	0.778193	0.000467951	0.00195332
CASC4.8838.10	1.52709	1.20762	1.94523	0.000469666	0.00195884
RHOD.12442.4	0.396934	0.229469	0.644597	0.000473065	0.00197137
CHD7.14005.2	0.508128	0.339633	0.724868	0.000475091	0.00197663
LIPN.8097.77	0.551806	0.388968	0.75746	0.000475121	0.00197663
ISCU.7201.5	1.52995	1.21432	1.95736	0.000481954	0.00200338
CALN1.10933.107	1.52462	1.21505	1.95799	0.000484193	0.00201102
IFNA7.14129.1	1.50419	1.19706	1.89895	0.000485927	0.00201654
TMPRSS11A.7231.37	1.63175	1.26299	2.17707	0.000486851	0.00201869
HNF1A.11193.27	0.435642	0.265653	0.674571	0.000492736	0.00204139
KRT17.12923.51	0.583555	0.425305	0.780068	0.000495781	0.0020523
CCDC126.6388.21	0.590968	0.434782	0.786521	0.000496756	0.00205463
CDH8.16021.30	0.57473	0.417213	0.77859	0.000498014	0.00205813
MCCD1.8032.23	0.520194	0.354084	0.73813	0.000500627	0.00206721
UGT1A8.8899.75	0.36257	0.197369	0.615698	0.000504764	0.00208257
NEGR1.7050.5	0.583892	0.427402	0.784148	0.000505204	0.00208266
ICAM2.5486.73	0.600542	0.44725	0.795477	0.000507004	0.00208836
NMES1.6406.3	0.601717	0.448703	0.796305	0.000507794	0.00208988
P2RX6.7233.73	1.48239	1.19175	1.86416	0.000508687	0.00209183
MRPL32.7982.10	1.82032	1.31421	2.58111	0.00051198	0.00210364
COL25A1.7006.4	0.466228	0.296455	0.699928	0.000517523	0.00212466
GAGE2D.18273.14	1.52543	1.2057	1.94804	0.000521491	0.00213918
GABBR1.11279.42	1.53768	1.22065	1.98372	0.000525409	0.00215349
EREG.4956.2	1.55641	1.22175	2.02198	0.000527097	0.00215863
MAPK12.5005.4	1.50595	1.19719	1.90917	0.000537529	0.00219954
ROBO1.5740.17	0.61139	0.459376	0.802536	0.00053944	0.00220555
HEXB.15470.11	1.53042	1.20425	1.95507	0.000543638	0.00222089
ERVV1.12531.5	0.44774	0.277167	0.686918	0.00054496	0.00222233
GLCE.7808.5	0.647205	0.503299	0.825193	0.00054528	0.00222233
IGF2R.16057.6	0.640092	0.494389	0.821093	0.000545328	0.00222233
EIF1AX.9850.38	1.47191	1.18911	1.85224	0.000550635	0.00224213
MIA.2687.2	0.633412	0.484944	0.815218	0.000555403	0.00225865
POR.2731.29	1.57325	1.2191	2.04293	0.0005556	0.00225865
P4HA1.11645.9	1.61851	1.24251	2.1427	0.000557696	0.00226533
CFC1.3294.55	1.52671	1.20356	1.95265	0.000561579	0.00227924
KIR3DL3.7944.1	0.445083	0.274351	0.685334	0.000564294	0.0022884
WIF1.16070.7	0.626138	0.475618	0.810536	0.00056686	0.00229693
DIDO1.14329.4	1.53645	1.21282	1.97864	0.000568619	0.00230171
GCKR.5223.59	1.50689	1.2031	1.9257	0.000568963	0.00230171
FOXL2.11375.49	0.412285	0.241031	0.657958	0.000575041	0.00232442
CD74.6974.6	0.481169	0.310695	0.711993	0.000576453	0.00232824
KLRC3.7795.14	0.562977	0.400121	0.769899	0.00058141	0.00234635
DLL4.3305.6	1.54347	1.21324	1.99336	0.000584753	0.00235607
CARHSP1.12808.103	0.542546	0.376773	0.754897	0.000584762	0.00235607
ALKBH3.18401.18	1.4905	1.18963	1.88163	0.000590033	0.00237407
SHANK1.13240.170	0.517938	0.349631	0.739585	0.000590184	0.00237407
ADAM15.9956.7	1.65684	1.26091	2.23069	0.000594	0.0023875
EYS.9365.91	0.489462	0.317111	0.715022	0.000596792	0.00239678
SERPINA1.3580.25	1.6391	1.24343	2.18861	0.000599579	0.00240604
ATP4B.9994.217	1.55185	1.22448	2.02221	0.000603186	0.00241848
EID3.8079.39	0.490414	0.319662	0.719662	0.000603649	0.00241848
CA9.3798.71	1.55221	1.21608	2.00819	0.000607114	0.00243041
PON1.4261.55	1.51884	1.21297	1.96213	0.000608664	0.00243466
RGS1.18945.11	1.58784	1.234	2.08971	0.000612835	0.00244938
UPP1.19448.104	1.60242	1.22713	2.11248	0.000617188	0.00246479
PIK3CG.3391.10	1.55582	1.2108	2.01259	0.000618785	0.0024692
TK1.4301.58	1.49222	1.18765	1.88349	0.00062377	0.0024871
GDNF.5822.22	1.50328	1.20069	1.92383	0.000626254	0.002495
HSPA8.5903.91	1.62537	1.23916	2.16664	0.000642653	0.00255829
OAS1.10361.25	1.58619	1.22969	2.09224	0.000645669	0.00256689
PLA2G2E.2447.7	1.47425	1.18391	1.85856	0.000645871	0.00256689
ST3GAL6.6947.4	0.66419	0.522511	0.83794	0.000646359	0.00256689
ST6GALNAC5.7927.16	0.471304	0.295874	0.698539	0.000651259	0.00258429
COL9A1.6631.17	1.48259	1.19401	1.89004	0.000653505	0.00259114
PTPN7.14688.6	0.340671	0.177125	0.609089	0.000660371	0.00261629
RRM2B.8925.25	1.52868	1.20161	1.96272	0.000660923	0.0026164
NDUFS4.10584.7	0.658949	0.516587	0.835796	0.000663377	0.00262403
U2AF2.13577.25	0.528403	0.359842	0.748203	0.000665714	0.00263118
LTA.4703.87	1.59678	1.23949	2.11865	0.00067097	0.0026487
SNRPF.5494.52	0.642565	0.493928	0.823919	0.000671209	0.0026487
IL17RB.6262.14	1.54451	1.20481	1.99244	0.000673789	0.00265678
CHST6.4429.51	1.61354	1.24685	2.15681	0.000679553	0.00267738
NPM1.8870.38	1.48289	1.18368	1.87067	0.000687874	0.00270803
GJA1.9937.7	1.53051	1.21507	1.99122	0.00068843	0.00270808
AES.18396.10	1.4698	1.17803	1.84289	0.000689036	0.00270832
RTN4IP1.18180.58	0.563807	0.398826	0.773005	0.000691414	0.00271553
UBE2N.3905.62	0.626156	0.472049	0.809407	0.000693086	0.00271995
LCMT1.4237.70	1.57094	1.2168	2.05438	0.000698471	0.00273893
CP.17453.34	0.636982	0.48643	0.821353	0.000699051	0.00273905
SPINK9.8042.88	0.575311	0.411352	0.779522	0.000700008	0.00274064
PNLIPRP1.6627.25	1.52731	1.19938	1.96052	0.000706338	0.00276326
RSPO3.8427.118	1.51617	1.20058	1.95111	0.000712189	0.00278396
PPIL2.14314.6	0.565749	0.402604	0.77876	0.000714656	0.00279141
BUB1.12033.3	0.485494	0.311904	0.718449	0.000715801	0.0027937
NBL1.2944.66	1.46812	1.17816	1.8451	0.000721463	0.00281359
PCBP1.11458.30	0.61799	0.461711	0.805349	0.000722046	0.00281366
RNASE1.7211.2	1.63783	1.23383	2.19254	0.000726134	0.00282739
SULT2B1.17209.27	1.46785	1.17581	1.8387	0.000729868	0.00283971
LPO.4801.13	1.49217	1.18391	1.88808	0.000735039	0.00285759
GIMAP6.19302.7	1.59096	1.23776	2.11714	0.000735968	0.00285897
HBD.6992.67	1.57458	1.22846	2.07879	0.00074267	0.00288276
CAMK4.18904.23	0.406778	0.233573	0.664586	0.000744691	0.00288836
ADK.19207.119	0.59268	0.43197	0.794346	0.000747103	0.00289546
CKB.3800.71	1.50317	1.20699	1.96289	0.000748255	0.00289767
OLFM1.5703.26	0.61584	0.459166	0.808572	0.000761657	0.00294653
ASPN.6451.64	0.674359	0.533589	0.847441	0.000762053	0.00294653
FAM49B.19176.27	1.677	1.24404	2.27902	0.000767537	0.00296543
STXBP6.18308.30	0.655207	0.508277	0.833828	0.000769935	0.00297239
DVL2.13575.40	0.679519	0.537712	0.846792	0.000772405	0.00297962
ITGA2.15603.20	0.433183	0.258255	0.682816	0.000773215	0.00298043
CSF2RB.10512.13	0.456283	0.281326	0.700533	0.000781218	0.00300896
SIGLEC1.4464.10	0.586645	0.423741	0.789163	0.000793073	0.00305112
PSMD5.10716.35	0.377264	0.206931	0.643063	0.00079339	0.00305112
LRFN2.7200.4	0.485219	0.308934	0.715561	0.000794421	0.0030514
SSMEM1.8298.8	0.637014	0.486246	0.824942	0.000794686	0.0030514
SEMG1.7115.5	0.663906	0.520572	0.841519	0.000796685	0.00305672
ZPLD1.5590.11	1.50697	1.19351	1.93265	0.000797499	0.00305749
N6AMT1.11096.57	0.639945	0.488704	0.825217	0.000798839	0.00306027
STAT1.10370.21	1.59319	1.22295	2.112	0.000813147	0.00311269
CCL21.2516.57	1.48521	1.18235	1.88215	0.000814191	0.00311296
EDAR.2977.7	1.56422	1.21799	2.05116	0.000814468	0.00311296
RGS18.13982.33	0.630081	0.47635	0.819819	0.000825606	0.00315312
COPE.19310.81	0.442139	0.266983	0.69196	0.000837478	0.00319601
ALDH1A1.11265.8	1.48838	1.18205	1.89034	0.000840317	0.00320439
SUB1.19236.24	1.77018	1.27249	2.49445	0.000843228	0.00321303
GRPEL1.7113.1	1.54237	1.19868	1.99844	0.00084695	0.00322475
TMEM57.12367.52	0.588917	0.425462	0.792613	0.000850138	0.00323442
PTX3.6447.73	1.49984	1.19019	1.92133	0.000851409	0.00323678
CSF2RA.10438.19	0.615046	0.457259	0.809898	0.000856202	0.00325252
ZWINT.18286.3	0.602503	0.44075	0.800684	0.000872975	0.00331371
OBP2B.5680.54	0.582974	0.416815	0.78815	0.00087575	0.00331961
SLC27A2.9045.3	0.485297	0.30884	0.720416	0.00087586	0.00331961
NRG1.9178.30	0.514298	0.340519	0.742671	0.000876632	0.00332001
TFIP11.9043.7	0.593755	0.432416	0.799554	0.000879013	0.00332642
KLHL13.12463.7	0.58913	0.426334	0.795195	0.000879659	0.00332642
HTRA2.3317.33	1.57972	1.21538	2.08872	0.000884485	0.00334213
LDLRAD4.9004.24	0.560715	0.393527	0.7779	0.000886334	0.00334658
TOMM20L.10817.26	0.659118	0.51203	0.839202	0.000894704	0.00337563
AGER.4125.52	1.542	1.19899	2.00155	0.000897946	0.0033853
IL12A.IL12B.10367.62	0.555065	0.383874	0.768353	0.000900078	0.00339077
SUN3.8852.10	0.575774	0.409173	0.784623	0.000902363	0.00339681
AP1S2.18405.117	0.578943	0.412986	0.786269	0.000904612	0.00340271
AIDA.17347.80	0.657989	0.510415	0.83927	0.000912424	0.0034295
ARF3.12578.13	0.567693	0.401336	0.781707	0.000922144	0.00346343
VPS28.17155.1	0.663029	0.516799	0.842067	0.000923006	0.00346405
CLPS.5749.53	1.46139	1.16965	1.8371	0.000924205	0.00346594
CDH12.19388.2	0.519301	0.34284	0.74407	0.00092977	0.00348419
BRDT.12748.6	1.49959	1.19219	1.92347	0.000931075	0.00348646
MCL1.10396.6	1.52128	1.19945	1.97044	0.000936713	0.00350494
ING4.17671.58	0.579797	0.41254	0.786743	0.000939169	0.00351149
CDHR1.8372.29	1.51454	1.20866	1.9974	0.000948442	0.00354099
CYB5R3.7215.18	0.393622	0.221102	0.663221	0.000948481	0.00354099
APOH.8288.27	0.669644	0.523807	0.8458	0.000963775	0.0035954
CSNK2A1.5224.20	0.550529	0.380162	0.771521	0.000969218	0.003613
ERN1.11229.16	0.607956	0.448173	0.809324	0.000971193	0.00361766
LINGO1.6620.82	0.631717	0.476251	0.822877	0.000976068	0.0036331
IGDCC3.11952.1	1.46155	1.17437	1.85282	0.000979692	0.00364387
SEMA6B.5121.3	1.55483	1.19969	2.03144	0.000984461	0.00365888
CLPSL2.7767.1	1.52631	1.19137	1.97785	0.000990058	0.00367694
EVA1B.8062.15	0.485566	0.30787	0.725116	0.000997782	0.00370286
GBP1.15326.64	1.56489	1.20482	2.05652	0.00100582	0.0037299
VARS.13083.18	0.656646	0.507786	0.83961	0.00100661	0.00373006
SPINT2.2843.13	0.630638	0.475134	0.823035	0.00100794	0.00373224
HSPA1L.12041.33	1.44139	1.15958	1.79666	0.00100892	0.0037331
SERPIND1.3316.58	0.652858	0.503736	0.839294	0.00101726	0.00376113
SIGLEC12.10037.98	1.44993	1.16561	1.82147	0.00101822	0.0037619
ETS2.12350.86	0.655472	0.505094	0.838333	0.00102325	0.0037777
RFESD.13603.7	0.56168	0.391137	0.778932	0.001028	0.00379242
ST3GAL1.5657.28	0.603293	0.442946	0.810423	0.00104863	0.00386565
BAG1.17195.43	0.564174	0.393413	0.780792	0.00105008	0.00386814
ADAM15.15455.40	0.561145	0.388383	0.776165	0.00105386	0.00387808
CREB3L1.11198.37	1.44642	1.16353	1.81519	0.00105433	0.00387808
ADAM32.7827.20	0.585852	0.419713	0.79587	0.00106965	0.0039315
HMBS.11530.37	0.636738	0.481539	0.829414	0.00107994	0.00396642
MAPK14.5007.1	1.59375	1.21025	2.12031	0.00109049	0.00400222
EFNA3.14153.8	0.49269	0.31675	0.738597	0.00110523	0.00405334
THOC1.9875.107	1.53004	1.19674	1.99667	0.00111539	0.00408757
RNASE2.8394.56	1.52345	1.19867	1.98629	0.00112439	0.00411753
AMIGO1.9979.13	0.582655	0.412271	0.790813	0.00113873	0.00416697
GDA.12667.2	1.48372	1.18191	1.90907	0.00116864	0.0042705
CD81.19612.3	0.557078	0.384838	0.7787	0.00116873	0.0042705
DUSP15.12838.28	0.423875	0.242552	0.681252	0.00117975	0.00430761
OVCA2.17697.2	0.642772	0.489743	0.83705	0.00118512	0.00432402
GLTP.12513.8	1.41843	1.14917	1.76338	0.00120008	0.00437542
ELANE.13671.40	1.59014	1.20613	2.11646	0.00120203	0.00437931
S100A12.5852.6	1.61059	1.20995	2.15829	0.00121044	0.00440673
GZMH.3373.5	1.45334	1.16703	1.84449	0.00122746	0.00446544
STX18.9037.1	0.516103	0.339526	0.754725	0.00124742	0.00453473
SUMF1.6941.11	0.660298	0.50995	0.845434	0.0012535	0.00455352
PLTP.15475.4	0.651333	0.49811	0.839734	0.00126078	0.00457664
ZHX3.10036.201	0.622028	0.461195	0.821561	0.00127247	0.00461571
CD37.18202.22	0.549275	0.374572	0.773429	0.00127703	0.00462888
ZBTB33.12785.49	1.43833	1.15531	1.80733	0.00127839	0.00463045
MDM4.13229.20	0.616462	0.454098	0.818668	0.00128384	0.00464679
ARAF.12583.77	0.56663	0.395209	0.788168	0.00129187	0.00467005
FAM134B.8556.5	0.563048	0.389025	0.782642	0.00129213	0.00467005
ROBO4.16297.14	0.540219	0.359753	0.76247	0.00129506	0.00467724
KAT2B.12368.18	1.45979	1.16872	1.86293	0.00129973	0.00469071
LDHA.15414.316	1.86703	1.30703	2.78754	0.00130602	0.00470998
RNPEP.12386.11	1.49904	1.17547	1.9283	0.00130703	0.00471021
BAGE2.6294.11	1.64847	1.22143	2.25204	0.00131293	0.00472807
NCMAP.14614.41	0.673833	0.526121	0.853881	0.00131625	0.00473661
CD200R1.5103.30	0.422902	0.243903	0.694038	0.00131959	0.00474386
ADAM11.6586.19	0.631952	0.470258	0.825365	0.00132017	0.00474386
JUP.16768.3	0.500581	0.31811	0.739097	0.00134128	0.00481623
NXPH1.4562.1	0.639403	0.481354	0.833874	0.00135528	0.00485991
RUNX3.11138.16	1.50796	1.18621	1.96644	0.00135539	0.00485991
THSD1.5621.64	0.589709	0.420409	0.801935	0.00136942	0.00490669
WFDC3.6384.19	1.5169	1.17864	1.96627	0.00137247	0.00491288
TBPL1.18434.141	0.533929	0.355174	0.765376	0.00137312	0.00491288
TLR5.18935.14	1.53933	1.1879	2.01802	0.00138447	0.00494992
KIR2DL3.17153.46	0.654272	0.500623	0.843314	0.00139353	0.00497874
HAGH.19267.14	0.66592	0.513118	0.848042	0.00141686	0.00505849
ATXN3.16825.20	0.58818	0.419678	0.806448	0.00142202	0.00507326
CTNNB1.9842.2	0.613845	0.448405	0.817821	0.00143029	0.00509912
PALM.18306.1	1.46744	1.16732	1.87483	0.00143312	0.00510555
TNC.7131.207	1.465	1.16011	1.85859	0.00143723	0.00511653
JAM3.2998.53	1.51875	1.17614	1.9708	0.00144382	0.00513631
ZFAND1.19173.5	0.674759	0.528647	0.859363	0.00144674	0.00514043
IL17F.14026.24	1.44964	1.16594	1.85177	0.00144704	0.00514043
PRIM1.13591.31	0.405854	0.223774	0.674717	0.00146397	0.00519687
RAET1G.18927.14	0.532028	0.349978	0.760971	0.00147738	0.00524076
NR1D1.5236.2	1.43768	1.15223	1.80887	0.00148073	0.00524891
CEACAM4.10910.6	0.609644	0.443021	0.815832	0.00148672	0.0052664
BRD1.11607.15	1.54953	1.21348	2.07384	0.0014894	0.00527214
IFNA8.6214.84	0.492477	0.313039	0.749508	0.00150214	0.00531347
CGA.CGB.4914.10	0.542715	0.366511	0.778659	0.00150435	0.00531419
STOML2.6555.58	0.622326	0.459912	0.826737	0.00150448	0.00531419
SEMA3C.6448.36	0.628643	0.466932	0.828654	0.00150868	0.00532526
MNX1.9576.58	1.42565	1.14809	1.78805	0.00151496	0.0053402
LMAN1.15688.30	0.587299	0.415785	0.801635	0.00151506	0.0053402
CCL17.3519.3	0.571447	0.397519	0.793174	0.00151664	0.005342
ABO.9253.52	0.674168	0.526386	0.858091	0.00152357	0.00536262
NLGN3.8941.4	1.427	1.14407	1.78429	0.0015263	0.00536845
EGFLAM.12338.27	1.49938	1.1723	1.93787	0.00153266	0.00538702
CERS5.13494.6	1.4379	1.15573	1.82146	0.00154817	0.00543595
SLC26A11.13502.2	0.522005	0.34123	0.758443	0.00154877	0.00543595
LTBR.2636.10	1.46424	1.15662	1.85831	0.00155561	0.00545611
HRC.6584.1	0.576907	0.400346	0.791552	0.00156459	0.00548375
BRSK2.9790.28	1.555	1.21076	2.08279	0.00156783	0.00549126
LRMP.10704.91	0.587751	0.416415	0.804592	0.00158827	0.00555895
PCNP.17769.28	1.58106	1.19374	2.11158	0.00159256	0.00556961
REG4.11102.22	0.6537	0.496685	0.843588	0.00159355	0.00556961
CCL15.18289.16	1.49678	1.16845	1.93093	0.00160073	0.00558851
TIGIT.9638.2	0.604171	0.43596	0.815037	0.0016012	0.00558851
CD96.9735.44	0.635764	0.474815	0.834653	0.00160705	0.00560498
SF1.12777.11	1.42937	1.15039	1.80226	0.00162025	0.00564698
PCDHB2.10748.216	0.468451	0.28597	0.733035	0.00162135	0.00564698
CBX7.13027.20	1.53591	1.19398	2.02594	0.00162646	0.00566081
XXYLT1.6375.75	0.645441	0.488039	0.841437	0.00162805	0.00566238
GRID2.12758.47	0.631499	0.469114	0.831474	0.00163862	0.00569477
GPD1L.12420.10	0.66549	0.513919	0.85404	0.00163965	0.00569477
C1D.7821.6	0.453694	0.265895	0.710746	0.00165707	0.00575129
DLG3.7897.75	1.52676	1.1916	2.01579	0.00166804	0.00578531
ASAH2.3212.30	0.633535	0.472659	0.836152	0.00167007	0.00578833
PGK1.5020.50	0.608618	0.442152	0.82189	0.00168027	0.00581964
VSIG1.8367.142	0.517328	0.336442	0.762162	0.00169139	0.00585409
CRNN.17738.7	0.606518	0.437794	0.817389	0.00169983	0.00587629
UBE2L3.3874.8	1.48581	1.16315	1.91237	0.00170046	0.00587629
UBD.17772.7	1.43352	1.14694	1.80342	0.00170134	0.00587629
HYAL1.8309.12	0.686471	0.53966	0.866358	0.00170948	0.0058965
KIAA1467.9981.18	0.420551	0.236158	0.691275	0.00170956	0.0058965
TRABD2A.9401.57	0.660277	0.503585	0.849102	0.00173191	0.00596946
TSTA3.12657.2	0.461047	0.274363	0.718079	0.00173563	0.00597815
MLL2.13623.4	1.42844	1.1472	1.80033	0.00173918	0.00598625
NOP16.18228.30	1.73801	1.27603	2.50423	0.00175633	0.0060411
PCTK1.16867.76	1.44373	1.14929	1.82865	0.00178444	0.00613355
AURKB.3346.72	1.49226	1.17409	1.94019	0.00179577	0.00616825
AXIN2.12925.105	0.621093	0.455608	0.828472	0.00179722	0.00616863
KLRB1.10809.14	0.553899	0.372215	0.77925	0.00179836	0.00616863
FKBP4.17722.5	1.57638	1.19356	2.11492	0.00180799	0.00619478
TYRO3.2611.72	0.528461	0.34681	0.769981	0.00180847	0.00619478
MYRF.8843.34	1.483	1.17459	1.9312	0.00181448	0.0062111
S100A11.14011.17	0.545157	0.365835	0.788056	0.00183152	0.00626513
PAFAH2.18914.188	0.519671	0.33519	0.759763	0.0018344	0.00627067
IFNA6.5714.88	1.41662	1.14058	1.77411	0.0018399	0.00628516
NRCAM.5109.24	0.63434	0.471397	0.836916	0.00186008	0.00634974
PPP3R2.18866.8	0.622123	0.456947	0.831	0.00186255	0.00635121
CD68.18922.27	0.679317	0.529587	0.863681	0.0018632	0.00635121
TTC17.8800.14	0.453076	0.264313	0.712969	0.00186433	0.00635121
CXCL1.2985.35	1.45292	1.15029	1.84877	0.00186804	0.00635952
TNFRSF10A.4832.75	1.4542	1.15735	1.85625	0.00187104	0.00636537
PCDHB1.9941.70	1.42595	1.14651	1.80047	0.00187693	0.00638106
SUV420H2.12452.32	1.41818	1.1465	1.79505	0.00189116	0.00642503
BPIFA2.16302.11	0.618915	0.45233	0.829194	0.00189974	0.00644978
S100A16.17836.17	0.625486	0.45998	0.832108	0.00190706	0.00647024
COMT.18382.109	0.686273	0.538307	0.868167	0.00191106	0.00647542
GEM.12817.1	1.49889	1.16701	1.94815	0.00191119	0.00647542
ERBB3.2617.56	0.6905	0.544803	0.872202	0.0019252	0.00651847
POLR3F.11444.49	1.42648	1.14523	1.80017	0.00192914	0.00652737
LYG2.15416.54	0.552926	0.373541	0.789318	0.00195893	0.00662367
TTC17.9550.153	0.514968	0.329721	0.762375	0.00199249	0.00673259
BRD2.15372.43	1.43505	1.14482	1.81529	0.00201633	0.00680852
SNTA1.19274.80	0.66968	0.517062	0.861452	0.00202015	0.0068135
ANP32A.13073.14	0.666365	0.5095	0.855276	0.00202054	0.0068135
GRP.5897.58	0.58212	0.406047	0.804921	0.0020452	0.00689201
CYCS.2942.50	0.587692	0.412375	0.809053	0.00205377	0.0069162
ERO1LB.7994.41	0.628305	0.461805	0.834004	0.00205857	0.00692527
RPN1.6458.6	1.59362	1.19727	2.1685	0.00205938	0.00692527
DTX3L.11643.73	1.4531	1.14538	1.84546	0.00206063	0.00692527
LAMTOR3.12490.92	0.577307	0.398967	0.803709	0.00207104	0.00695556
TACSTD2.2619.72	0.519052	0.331285	0.760147	0.00208051	0.00698268
RDH16.12881.17	0.584192	0.40794	0.808415	0.00208914	0.0070067
LILRB5.7015.8	0.691364	0.545098	0.873532	0.00209048	0.0070067
TCTN2.11433.11	0.473649	0.284434	0.731245	0.00210082	0.00703661
SELPLG.11266.8	0.668099	0.51438	0.861106	0.00210278	0.00703844
IGHD.IGK.IGL.4916.2	0.667403	0.512553	0.859324	0.00211059	0.00705376
LDOC1.8378.3	0.436862	0.249584	0.712304	0.00211157	0.00705376
KCNE3.8067.21	0.560131	0.376338	0.787388	0.0021116	0.00705376
ADM2.8100.15	0.59294	0.418122	0.813023	0.0021214	0.00707619
PDE4A.18918.86	0.583013	0.404843	0.805262	0.00212145	0.00707619
GAGE2A.18268.5	0.604104	0.429863	0.818045	0.00212257	0.00707619
BMPR2.4862.63	1.52735	1.18455	2.02076	0.00213977	0.00712875
CHST11.7779.86	0.646027	0.484527	0.846987	0.0021474	0.0071494
HGFAC.3617.80	0.700007	0.553186	0.8772	0.00215533	0.00717099
PSMB5.12580.7	1.42676	1.14274	1.80684	0.00215847	0.00717666
ZFP91.13651.54	0.476892	0.283224	0.726837	0.00216936	0.00720805
PIAS3.13513.174	1.44257	1.15485	1.86677	0.00217385	0.00721817
CD79A.15674.3	0.641069	0.477149	0.842834	0.00217616	0.00722103
SDC3.16612.28	0.660658	0.504089	0.858368	0.00218882	0.00725821
DTYMK.19504.22	0.668203	0.513835	0.863123	0.00222195	0.00736316
RBM22.12980.31	0.547011	0.359861	0.779613	0.00222497	0.00736827
CCL26.9168.31	1.4479	1.1527	1.8568	0.00223632	0.00740095
RAD1.12670.15	1.41894	1.13465	1.78696	0.0022437	0.00741943
AMN.4322.28	0.45416	0.26625	0.725392	0.00224499	0.00741943
DPYSL3.12707.26	1.43931	1.1409	1.82484	0.00224637	0.00741943
TAC1.9337.43	1.41242	1.13127	1.76659	0.00224948	0.0074224
NPIPB3.9954.2	1.43513	1.1393	1.81462	0.00225025	0.0074224
NELL1.6544.33	0.67754	0.525609	0.867382	0.00225363	0.00742863
PSMB1.12612.37	1.48143	1.15498	1.91833	0.00225543	0.00742965
SVEP1.11109.56	1.45302	1.14137	1.85074	0.00226327	0.00745054
DNASE2B.6533.20	0.57623	0.397801	0.805708	0.00226806	0.00746139
BOLA3.5980.55	1.45032	1.14429	1.85005	0.00228028	0.00749181
IRF9.12439.67	1.40792	1.13207	1.76753	0.00228031	0.00749181
TACSTD2.14034.22	1.416	1.13347	1.77945	0.00230631	0.00757222
TMED4.9319.59	0.490559	0.30469	0.757773	0.00231556	0.00759759
PCOLCE2.6081.52	0.693047	0.545563	0.876823	0.0023301	0.00764026
ERBB4.2618.10	0.594713	0.418009	0.813684	0.00233373	0.00764715
PGF.3078.1	1.43706	1.14851	1.83485	0.00233743	0.00765425
CAPN1.CAPNS1.2668.70	1.53373	1.16935	2.0314	0.00234309	0.00766774
TF.4162.54	0.612478	0.440283	0.819784	0.002352	0.00769184
TCEA1.18204.1	0.599344	0.426358	0.826826	0.00235543	0.00769801
BCL2L10.7249.307	1.40341	1.12701	1.75248	0.00237826	0.00776754
LONP1.6398.12	1.5163	1.1649	1.99601	0.00238525	0.00778524
IL31.10455.196	0.506733	0.314994	0.755119	0.00239562	0.00781397
PAX4.12398.15	1.57254	1.20902	2.15099	0.00240762	0.00784799
RGS19.12713.365	0.661461	0.501677	0.856903	0.00241859	0.0078786
MMP7.2789.26	0.687863	0.536641	0.873653	0.00242423	0.00788737
CLIC2.17837.5	0.651002	0.486931	0.850923	0.00242445	0.00788737
UBE2S.17729.20	1.4361	1.13895	1.82325	0.0024344	0.00791456
PQLC2L.7939.1	0.569369	0.386985	0.800682	0.00244543	0.00794525
BIN1.9574.11	1.39567	1.12603	1.74034	0.00245869	0.00798312
DNAJC17.14655.1	0.51826	0.331925	0.775756	0.00246232	0.0079897
CASS4.12855.16	0.642986	0.477841	0.847403	0.00247353	0.00801843
BRAF.15669.7	0.591847	0.414725	0.818472	0.00247439	0.00801843
TMEM9.8597.1	0.677159	0.522962	0.868919	0.00251044	0.00812998
QDPR.11257.1	1.45552	1.1432	1.86469	0.00251507	0.00813968
ANXA5.14158.17	0.444998	0.247567	0.703178	0.00252182	0.00815623
TFRC.6895.1	0.650441	0.486076	0.850823	0.00252381	0.00815737
CD5.5596.75	0.697068	0.54868	0.87859	0.00252803	0.00816573
ALPPL2.6715.63	1.44596	1.14622	1.85702	0.00255035	0.00823249
APBB3.12784.10	0.440647	0.249288	0.718596	0.00255932	0.00825607
DPT.4979.34	0.661827	0.503394	0.86227	0.00257125	0.00828921
VEGFA.19437.61	1.45752	1.14504	1.87315	0.00257563	0.00829797
ANXA7.18244.1	0.685624	0.533485	0.874599	0.00260662	0.00839238
LILRB3.11334.7	1.52494	1.17937	2.03672	0.00265478	0.00854192
PTPN9.12633.3	0.479619	0.287492	0.744981	0.00265969	0.0085522
HDGFRP3.18899.82	1.47847	1.145	1.91172	0.00266424	0.00856128
HCK.3374.49	0.527219	0.33796	0.776516	0.00267548	0.00859189
XG.8044.90	0.5817	0.400302	0.810118	0.00267963	0.00859749
RARRES1.8398.277	1.44139	1.13866	1.8397	0.00268068	0.00859749
SLC3A2.10430.31	0.587238	0.407961	0.815519	0.00268958	0.00862051
GAL.15390.3	1.55978	1.19877	2.11952	0.00269596	0.00863539
CELA3B.6357.83	0.512	0.320836	0.766005	0.00269985	0.00863853
EFNA5.2615.60	0.658571	0.497114	0.858919	0.00270041	0.00863853
CCNA1.15319.226	1.55634	1.18803	2.10503	0.00270637	0.00865207
STX6.10945.11	0.685846	0.530416	0.869927	0.00271193	0.00866428
SPR.9287.6	0.552159	0.36118	0.786446	0.00273876	0.00874439
CPQ.9394.19	0.700106	0.551514	0.883141	0.00276538	0.00882372
POLR1C.12939.1	0.661962	0.501178	0.860653	0.00277242	0.00884052
ADCK4.9794.17	0.484807	0.293086	0.751903	0.00278497	0.00886963
FANK1.15581.16	0.475713	0.280504	0.737602	0.0027851	0.00886963
CD300E.10798.4	0.554507	0.367773	0.795963	0.00281732	0.00896649
ADAM10.8405.108	0.550975	0.364752	0.793484	0.00282624	0.00898914
SMAD3.10363.13	0.678642	0.523308	0.871702	0.00283684	0.00901709
IGFBP6.14088.38	0.639545	0.470177	0.840951	0.00285864	0.00908061
FAM177A1.8039.41	0.682458	0.528385	0.874809	0.0028643	0.00909278
NEDD9.12862.14	1.40429	1.12906	1.77524	0.00287635	0.00912524
DUSP26.8967.6	1.45461	1.14738	1.883	0.00290633	0.00921448
PITPNA.9934.29	1.46176	1.13802	1.88181	0.00294103	0.00931821
PCDHA7.8758.2	1.41447	1.12898	1.78842	0.00294279	0.00931821
TGFBR3.3009.3	0.688975	0.535659	0.877643	0.00294842	0.0093301
PRPF6.9581.4	0.570153	0.387097	0.809994	0.00295352	0.00933865
CBR1.12381.26	1.49423	1.14892	1.95621	0.00295486	0.00933865
KCNF1.12834.3	1.40741	1.12606	1.77217	0.00295739	0.00934071
NCAN.15573.110	0.697296	0.547649	0.883109	0.00296702	0.00936519
SPSB1.13942.140	1.44395	1.14789	1.87001	0.00296944	0.00936691
ACBD6.19341.36	0.613221	0.439902	0.828524	0.00300112	0.00946084
B4GALT7.7806.33	0.654573	0.491455	0.860909	0.0030133	0.00949321
SEC61B.7878.2	1.39163	1.11818	1.73672	0.00304755	0.00959093
SULT1A3.13944.3	0.67711	0.519966	0.871984	0.00304816	0.00959093
PSG9.9335.28	0.314678	0.13972	0.636854	0.00307705	0.00967573
ACOT8.17400.71	0.63509	0.462578	0.843826	0.003081	0.00968202
PROC.3758.68	1.40784	1.13002	1.78582	0.00308611	0.00969198
PRPSAP2.19150.20	0.682074	0.525461	0.875114	0.00310356	0.00974065
PGAM2.15524.30	1.41791	1.13099	1.80536	0.00310899	0.00975156
LY9.3324.51	0.66724	0.506499	0.866547	0.00311902	0.00977685
ANGPT4.2500.2	1.52983	1.17295	2.04783	0.00312306	0.00978337
APTX.17736.105	0.570093	0.383147	0.806306	0.00315275	0.00987016
RNASEH1.8470.213	0.570618	0.383816	0.808022	0.00323645	0.0101258
PLA2G2D.16298.84	0.512288	0.317296	0.770205	0.00325647	0.0101821
ATAD2.13043.157	0.551113	0.361643	0.795229	0.00326277	0.0101954
PLIN3.14687.6	0.509577	0.318269	0.778981	0.00328007	0.0102346
FASLG.3052.8	0.59597	0.412414	0.821072	0.00328117	0.0102346
UBE2T.12400.25	1.40524	1.12894	1.78535	0.00328208	0.0102346
ATP1B3.8990.42	0.693723	0.539852	0.882036	0.00328354	0.0102346
C2orf40.6362.6	0.575007	0.389783	0.814304	0.0033164	0.0103306
SCN4B.7911.29	1.4145	1.12673	1.79438	0.00332087	0.010338
UBE2B.9865.40	0.497757	0.303678	0.765985	0.00336259	0.0104614
NAGK.3894.15	1.444	1.13202	1.85416	0.00336539	0.0104636
WFDC6.13412.5	0.43256	0.234775	0.713511	0.00338088	0.0105052
HSF1.11616.9	1.43654	1.13303	1.84618	0.00339264	0.0105351
UCMA.10977.55	0.617439	0.442543	0.844281	0.00339635	0.0105401
UROS.11248.43	0.620292	0.44341	0.84087	0.00340038	0.010546
IFNAR1.9183.7	0.632766	0.459062	0.847091	0.00341587	0.0105824
VASN.5682.13	1.45722	1.13471	1.88212	0.00341633	0.0105824
PIEZO1.11838.130	0.515325	0.318679	0.773531	0.00342922	0.0106157
FBLN5.15585.304	1.53378	1.16156	2.06254	0.00343227	0.0106185
CLN5.8874.53	1.43168	1.13145	1.8396	0.00344646	0.0106558
RASA1.5481.16	0.647697	0.479064	0.857321	0.00345405	0.0106715
FSTL5.7099.33	0.386446	0.19594	0.69552	0.00345582	0.0106715
TAF10.18270.10	0.662662	0.498716	0.866348	0.00346098	0.0106808
PPP2R1A.12621.55	0.64604	0.476097	0.855962	0.00346427	0.0106844
MACROD1.13653.335	0.605836	0.426747	0.834363	0.00346669	0.0106852
RCVRN.14334.3	0.635516	0.462997	0.849303	0.00346918	0.0106863
PTP4A2.11699.16	0.681949	0.524869	0.878581	0.00349356	0.0107547
HSPG2.15626.223	1.41209	1.12083	1.78591	0.00349922	0.0107655
GRIA4.10760.107	0.685508	0.529586	0.880734	0.00352633	0.0108422
ALK.8249.124	1.3947	1.12545	1.77356	0.00354577	0.0108946
WFDC10A.13429.3	0.558025	0.368232	0.804722	0.00354773	0.0108946
MTRF1L.11134.30	1.42471	1.12761	1.82188	0.00355791	0.0109191
PCDHGA1.6457.50	0.633462	0.4615	0.851827	0.00356229	0.0109193
RAB13.19282.3	0.638551	0.466221	0.852274	0.00356369	0.0109193
CD93.14136.234	0.677407	0.517635	0.875042	0.00356454	0.0109193
CCL20.2468.62	1.41835	1.13499	1.8264	0.00356708	0.0109203
CD27.5412.53	1.40481	1.1189	1.77202	0.00357167	0.0109277
SSRP1.5032.64	1.39191	1.12368	1.76566	0.00362739	0.0110914
SLC30A3.9081.39	0.596199	0.416786	0.835217	0.00363357	0.0111034
AGGF1.8051.10	0.54525	0.350142	0.790277	0.00364573	0.0111338
FCN2.13717.15	0.703426	0.551008	0.889314	0.00366923	0.0111987
RPS27A.4474.19	1.38591	1.11221	1.73646	0.00373196	0.0113832
RARRES2.3079.62	1.43475	1.12826	1.84238	0.00377889	0.0115193
TMEM132B.8890.9	0.691282	0.536541	0.886286	0.00379056	0.0115394
RELL1.13399.33	0.511578	0.31771	0.781933	0.00379134	0.0115394
AKAP7.18399.1	1.42778	1.13974	1.8599	0.00379245	0.0115394
CST2.4324.33	0.693188	0.538475	0.885573	0.00380191	0.0115612
KLRF1.5098.79	1.40158	1.11732	1.77241	0.00381545	0.0115952
FCRL3.4440.15	1.3804	1.11177	1.72829	0.00381901	0.011599
EIF4E.19263.147	0.690978	0.532197	0.879805	0.00383249	0.0116329
RAB17.11118.107	1.42004	1.12067	1.80594	0.00383845	0.0116438
RAPGEF5.9059.14	1.42688	1.13522	1.83786	0.00384843	0.011667
C12orf10.8303.102	1.46917	1.13644	1.91789	0.00385765	0.0116879
GPCPD1.12786.61	0.635372	0.460073	0.851147	0.0038648	0.0117024
EPHB3.9220.7	0.512918	0.313072	0.769504	0.00389242	0.0117789
ANXA11.17513.11	0.68308	0.525831	0.884533	0.00390036	0.0117958
ACP2.9237.54	0.606803	0.423689	0.834018	0.00390285	0.0117961
SCMH1.12604.16	0.545704	0.353547	0.801645	0.00390726	0.0118023
ERBB2.2616.23	1.39012	1.11526	1.75176	0.00391672	0.0118237
GABBR2.9930.48	0.456478	0.253232	0.729792	0.00394035	0.0118847
SSU72.13566.2	0.58827	0.404442	0.834633	0.00394169	0.0118847
CCL23.2913.1	1.46505	1.13264	1.90724	0.00395308	0.0119118
NLRP4.12794.6	1.38396	1.11384	1.7394	0.00399119	0.0120194
NFKBIA.19209.6	0.54975	0.354759	0.797124	0.00400502	0.0120538
IDI1.17712.7	1.44823	1.12836	1.87436	0.00403448	0.0121351
ABHD14A.5715.4	1.59277	1.16584	2.20199	0.00404016	0.0121449
TYMSOS.8263.64	1.45223	1.14153	1.89489	0.00408283	0.0122594
A2ML1.15482.12	0.492584	0.289931	0.758426	0.00408327	0.0122594
CKAP2.5345.51	0.666514	0.500104	0.870105	0.00408564	0.0122594
ZDHHC14.11677.17	0.614813	0.432866	0.839549	0.0040949	0.0122798
LHCGR.14634.13	0.589336	0.402433	0.826511	0.00413542	0.0123938
DKK3.3607.71	1.48933	1.13639	1.96419	0.00419993	0.0125796
CCDC80.3234.23	1.44108	1.12309	1.85626	0.00420351	0.0125821
CD8A.15462.28	0.703371	0.549103	0.891631	0.00420663	0.0125821
LILRA3.6391.52	1.57341	1.17506	2.18493	0.00420833	0.0125821
RLBP1.12936.38	0.610647	0.425677	0.834682	0.00421599	0.0125974
FBP2.9867.23	1.37006	1.10426	1.70546	0.00422581	0.0126192
SPIN1.18210.12	0.616242	0.435781	0.843419	0.00422953	0.0126227
FAM20A.6433.57	1.42335	1.12024	1.82168	0.0042453	0.0126622
CSNK1D.11289.31	1.41969	1.13305	1.84128	0.00425655	0.0126882
TMEM185A.14633.26	0.614094	0.432528	0.84295	0.00427403	0.0127296
POFUT1.5634.39	0.705222	0.553305	0.895954	0.00427556	0.0127296
IL24.3321.2	1.51963	1.15548	2.04021	0.00435947	0.0129645
FADD.16593.3	0.632994	0.456811	0.853918	0.00435966	0.0129645
RAB18.12945.33	0.699902	0.542373	0.888837	0.00437692	0.0130055
PCDHGC5.7983.1	0.511216	0.311903	0.777956	0.00437864	0.0130055
MFN1.11364.18	0.5451	0.350155	0.802399	0.00439424	0.013044
RTN4R.5105.2	0.699839	0.545229	0.892328	0.00440658	0.0130728
MMP12.4496.60	0.667119	0.499906	0.874014	0.00442707	0.0131227
LRRC3.6917.49	0.603354	0.417304	0.836313	0.00442863	0.0131227
PEA15.18833.76	1.43982	1.12216	1.86098	0.00449274	0.0132964
HIPK3.19329.31	0.683349	0.522217	0.882694	0.00449405	0.0132964
C4A.C4B.18821.9	1.44464	1.12382	1.86924	0.00449528	0.0132964
CHMP2B.17350.13	0.694952	0.538862	0.89178	0.00450095	0.0133053
BST2.8832.55	0.57842	0.38615	0.821357	0.00452778	0.0133767
SMIM13.13452.113	1.53176	1.16489	2.07754	0.00454511	0.0134199
NT5C.12560.9	0.657313	0.486209	0.869016	0.00457479	0.0134931
RSPO1.6240.70	1.47214	1.1436	1.94019	0.00457529	0.0134931
TMED2.10761.5	1.38544	1.11038	1.75037	0.00458586	0.0135161
GDF15.4374.45	1.48799	1.13355	1.96735	0.00458853	0.0135161
PACSIN3.14674.63	0.561297	0.366472	0.812241	0.00459634	0.0135311
LRP2.10618.190	1.43761	1.13793	1.87568	0.00460093	0.0135366
REPIN1.13554.78	0.578202	0.387569	0.824433	0.00462262	0.0135924
LECT1.9928.125	0.6137	0.429157	0.844978	0.00468872	0.0137786
NUTF2.19219.71	0.598088	0.412599	0.840002	0.00469374	0.0137853
LSAMP.2999.6	0.673844	0.509054	0.88157	0.00471367	0.0138357
ZNF23.11565.58	0.589779	0.398686	0.826716	0.00479006	0.0140516
MOG.15619.49	0.647266	0.472516	0.864478	0.00479415	0.0140553
NAP1L2.13529.39	1.39572	1.10926	1.77478	0.00481819	0.0141175
HK3.19518.12	1.39717	1.10809	1.77034	0.00495949	0.01452
UMODL1.9114.84	0.519462	0.317512	0.789853	0.00496141	0.01452
EIF4EBP3.18859.7	0.587094	0.396532	0.829603	0.00496439	0.0145202
ARL3.12571.14	0.659371	0.489124	0.874936	0.00498891	0.0145834
HCN1.12774.12	0.5009	0.298153	0.777578	0.00501635	0.014655
FIBCD1.9378.6	0.611093	0.424786	0.841812	0.00503328	0.014691
EBAG9.19323.1	0.670813	0.502258	0.877842	0.00503457	0.014691
WSCD2.6274.15	1.45388	1.12391	1.89912	0.00507371	0.0147966
MAP2K6.17175.5	0.568639	0.373044	0.817829	0.00508687	0.0148263
SLC6A14.13053.6	0.588872	0.400742	0.837955	0.00510845	0.0148805
YWHAB.14156.33	1.48091	1.12866	1.95935	0.005145	0.0149763
CTSK.9443.137	0.594375	0.399393	0.827976	0.00514735	0.0149763
PRKAR2A.19125.26	0.480262	0.276715	0.768176	0.00516135	0.0150083
YES1.2878.66	1.38131	1.10735	1.75078	0.00516596	0.0150085
PCDHB10.9963.19	0.609962	0.423329	0.845959	0.00516746	0.0150085
FANCL.10063.10	1.39912	1.11752	1.79185	0.00517165	0.0150086
GUCA2B.6223.5	0.679704	0.513847	0.883617	0.0051735	0.0150086
SF3B4.13449.25	0.628735	0.445551	0.852932	0.00518128	0.0150224
CETN2.13078.3	0.685098	0.520176	0.886132	0.00519587	0.0150559
CXCL17.9495.10	0.64677	0.468663	0.863122	0.00520319	0.0150684
APOF.12370.30	1.50727	1.13475	2.02282	0.00526637	0.0152425
AKR1C3.17377.1	0.599797	0.40782	0.834441	0.00527257	0.0152516
PGLS.17799.9	1.48814	1.1275	1.97469	0.00528105	0.0152641
CEACAM3.8999.19	1.46311	1.14842	1.96488	0.00528422	0.0152641
RGS8.11666.72	0.69464	0.534369	0.893644	0.00528607	0.0152641
C1R.3285.23	0.724513	0.573733	0.906879	0.0053237	0.0153576
PPIG.18449.33	0.632927	0.452826	0.859412	0.00532461	0.0153576
HNRNPC.11429.80	1.38218	1.10636	1.75243	0.00537166	0.0154835
SPINK14.8587.21	0.626658	0.443763	0.85626	0.00537501	0.0154835
PTHLH.2962.50	1.3759	1.09958	1.72737	0.0053776	0.0154835
JAG1.5092.51	0.674538	0.505962	0.882085	0.00539622	0.0155281
ADIPOQ.3554.24	0.683272	0.519394	0.889692	0.00541574	0.0155753
COL3A1.18880.81	1.42481	1.11469	1.83853	0.00542808	0.0156018
UBB.6651.74	1.44929	1.11538	1.8856	0.0054343	0.0156057
DEF6.14090.23	0.670874	0.503523	0.885182	0.00543568	0.0156057
PLSCR3.11407.57	0.48219	0.27512	0.761648	0.00544828	0.0156328
ADCYAP1.8285.64	0.564417	0.36808	0.821467	0.00545737	0.0156499
DDIT3.19119.10	0.564565	0.365107	0.815844	0.0054746	0.0156903
KLB.19557.3	1.42739	1.11415	1.844	0.00547777	0.0156904
TXNDC15.6366.38	0.699075	0.536165	0.886469	0.00553489	0.0158423
C4orf32.9490.3	0.68865	0.523985	0.889185	0.00553716	0.0158423
APOB.2797.56	0.692097	0.530137	0.892786	0.00554077	0.0158435
STAT6.10372.18	0.691807	0.531087	0.895297	0.00555912	0.0158845
CHI3L2.9383.24	0.654903	0.479522	0.871555	0.0055615	0.0158845
TENM2.11164.7	1.49084	1.15296	2.01781	0.00559742	0.0159709
ADAMTS4.2809.25	0.653796	0.476885	0.870127	0.00559815	0.0159709
VPS26A.19293.6	1.49797	1.1345	2.01076	0.00560217	0.0159732
KIR2DL4.5095.21	1.37778	1.09953	1.73543	0.00562284	0.016023
GHDC.9730.22	0.524361	0.323103	0.800467	0.00567333	0.0161577
LILRB1.5090.49	0.733758	0.588838	0.916859	0.00574579	0.0163444
PTS.12014.19	1.38491	1.09784	1.748	0.00574754	0.0163444
AGRP.2813.11	1.3916	1.10073	1.76262	0.00574873	0.0163444
TMED10.6506.54	1.41371	1.10438	1.81301	0.00581055	0.0165072
B3GALT2.11638.42	0.637274	0.455051	0.863026	0.00581262	0.0165072
RNF150.9774.59	0.59517	0.399968	0.834596	0.00584254	0.0165827
CSGALNACT2.10772.21	0.640017	0.458249	0.863428	0.00586054	0.0166243
WWOX.17724.3	0.450678	0.242387	0.74426	0.00586524	0.0166282
C4A.C4B.2182.54	0.713759	0.556736	0.902418	0.00587354	0.0166423
GSTA1.17138.8	1.37544	1.09556	1.7302	0.00590055	0.0167093
FLT1.16315.105	1.35214	1.08837	1.68513	0.0059127	0.0167342
GALNT10.7003.4	1.36314	1.0934	1.70527	0.00592559	0.0167611
KPNA1.19587.12	0.684054	0.517504	0.889726	0.00597861	0.0169015
CRLF1.14747.9	0.648664	0.468291	0.867731	0.00601056	0.0169743
DUSP6.12341.8	0.584934	0.385214	0.825978	0.00601115	0.0169743
GZMA.3440.7	0.713615	0.559338	0.906963	0.00603048	0.0170192
ZFAND5.18317.111	1.38231	1.09945	1.75095	0.00604175	0.0170414
LINGO3.10827.67	0.608756	0.418978	0.847698	0.00605449	0.0170676
CALY.8924.55	0.643853	0.464397	0.870926	0.00611982	0.0172421
GNAS.5757.45	1.44466	1.12996	1.90455	0.0061618	0.0173505
TFRC.8795.48	0.704006	0.544088	0.901795	0.00630927	0.0177557
FGF8.4394.71	1.37507	1.10172	1.749	0.00631464	0.0177593
NR1H4.8946.38	1.35176	1.08576	1.6809	0.00631766	0.0177593
VSNL1.13522.20	0.571439	0.368801	0.823959	0.00643883	0.0180897
SLC22A16.9969.8	0.725433	0.574636	0.913475	0.00646157	0.0181434
DCK.9836.20	0.683273	0.514318	0.891371	0.00646853	0.0181527
PDE7A.5178.5	1.39137	1.113	1.79119	0.00650091	0.0182333
CD5L.3293.2	0.706232	0.547085	0.904249	0.00652561	0.0182923
PITPNB.12484.67	1.3974	1.10522	1.79057	0.00653167	0.018299
COL15A1.8974.172	0.696547	0.53281	0.898451	0.00655527	0.0183485
EFNB3.7785.1	0.576504	0.374188	0.825548	0.00655671	0.0183485
KPNA2.2860.19	1.37855	1.09586	1.74431	0.00656253	0.0183545
FBXL4.11416.23	0.680354	0.510769	0.891172	0.00658641	0.0184109
PRSS57.8351.17	1.38683	1.09682	1.76275	0.00662731	0.018513
TIGIT.16299.13	0.670773	0.49774	0.884496	0.00663035	0.018513
RRM2.17750.8	0.667146	0.493747	0.885306	0.00665575	0.0185735
RSPO3.13094.75	1.39659	1.09797	1.78557	0.0066816	0.0186352
CD1A.10814.7	1.49137	1.13817	2.00809	0.00677021	0.0188718
CDC34.12532.28	0.634309	0.447699	0.862725	0.00677749	0.0188815
CXCL6.3495.15	0.666709	0.492884	0.886048	0.00679469	0.0189189
CNN2.18877.15	0.699127	0.536591	0.902287	0.00680418	0.0189347
MID2.14249.68	0.606463	0.414073	0.851324	0.00681423	0.0189521
VTN.13125.45	1.41372	1.10503	1.82781	0.0068344	0.0189976
DEFB103A.5679.16	1.36262	1.0927	1.71564	0.00685226	0.019031
C17orf78.6571.75	1.34621	1.08959	1.69289	0.00685407	0.019031
STMN3.8019.73	1.43518	1.10397	1.87192	0.00688235	0.0190932
ULK3.12437.18	1.35288	1.08809	1.69345	0.00688413	0.0190932
EIF5A.5888.29	0.697017	0.534502	0.904232	0.00691451	0.0191668
IFNL1.4396.54	1.37233	1.08979	1.73306	0.00696004	0.0192823
UTS2.6020.52	1.38649	1.09452	1.76211	0.00696866	0.0192955
HOGA1.10024.44	1.35119	1.09023	1.6957	0.00702237	0.0194334
PTGDS.10514.5	0.678035	0.506697	0.893737	0.00705092	0.0195015
FGB.18890.227	0.64234	0.457611	0.868177	0.00706016	0.0195163
LAP3.13959.7	1.41902	1.10537	1.84135	0.00707024	0.0195333
CDH15.5410.53	1.34767	1.08699	1.68727	0.00707767	0.019543
FZD10.11647.6	1.38188	1.0903	1.75305	0.00714759	0.0197166
CSRP2.12968.2	0.671853	0.497483	0.88878	0.00714844	0.0197166
ANXA4.17164.15	0.649126	0.470834	0.885679	0.00717588	0.0197813
RCL.17785.11	1.363	1.08727	1.71317	0.00722549	0.0198967
PTRH2.16887.29	1.35208	1.0861	1.69327	0.00722572	0.0198967
ENO3.16616.137	1.35213	1.08457	1.6922	0.00728282	0.0200428
SFRP2.7751.121	1.36098	1.08835	1.71543	0.00733771	0.0201828
GALNT2.5764.4	0.686912	0.516598	0.895112	0.00739924	0.0203408
CDNF.4962.52	0.688739	0.520241	0.898487	0.00740353	0.0203413
EXOSC1.7930.3	1.36845	1.09199	1.73341	0.0074252	0.0203896
FETUB.3367.8	0.73432	0.578191	0.916439	0.00743085	0.0203939
UBE2D3.19280.29	1.37365	1.08686	1.74165	0.00744115	0.0204109
F11.2190.55	1.4148	1.10228	1.83461	0.00745532	0.0204386
PDGFD.17140.57	0.705236	0.544589	0.910028	0.00747659	0.0204856
PRSS27.15535.3	0.679222	0.505861	0.891904	0.00750618	0.0205554
SEMA4A.16915.153	1.40555	1.10042	1.81601	0.00751869	0.0205783
FGF18.2761.49	1.348	1.08298	1.68587	0.00757069	0.0207093
LYPD3.13107.9	0.570488	0.36688	0.831285	0.00762411	0.020844
CDC37.3879.50	1.42314	1.09716	1.85226	0.00771146	0.0210712
HTATIP2.10630.5	0.645746	0.461303	0.87493	0.00773203	0.0211159
LANCL2.12628.31	0.713762	0.553636	0.912186	0.00779848	0.0212857
NRGN.18303.39	0.727606	0.572815	0.918744	0.00784259	0.0213943
NEURL1.13604.27	0.639331	0.451275	0.872661	0.00788176	0.0214894
EPHB1.17680.12	0.664599	0.483419	0.882449	0.00790113	0.0215305
UNC5B.7776.20	0.706941	0.544911	0.911196	0.00792605	0.0215866
SERPINC1.3344.60	0.694474	0.52362	0.888919	0.00798056	0.0217232
DEFB104A.5763.67	0.633701	0.445334	0.873287	0.00811077	0.0220653
KCNMB3.8905.20	0.710366	0.548085	0.912157	0.00811761	0.0220653
TFPI.3336.50	1.42167	1.09899	1.85182	0.00812198	0.0220653
NRSN1.11654.77	0.563471	0.358619	0.831623	0.00812396	0.0220653
RALA.14332.3	1.41419	1.09546	1.83496	0.00815079	0.0221261
GSTA4.14645.253	0.599099	0.401125	0.854665	0.00819311	0.0222289
RAB7B.12409.90	1.37566	1.10015	1.7764	0.00819899	0.0222327
PAPL.8011.96	0.626392	0.435602	0.868851	0.0082322	0.0223106
CTSD.5508.62	1.3478	1.07859	1.68618	0.00827575	0.0224165
TPST2.8024.64	1.37865	1.0883	1.75752	0.00830809	0.0224914
C10orf105.11220.53	1.37708	1.08877	1.75424	0.00831243	0.0224914
ANG.4874.3	1.38109	1.09329	1.77145	0.00831848	0.0224956
ENPEP.15558.63	0.702546	0.537589	0.908936	0.00835831	0.022591
CTCF.14624.51	1.34915	1.08411	1.69976	0.0084167	0.0227365
PDIA6.5650.9	1.44098	1.10124	1.89985	0.00846157	0.0228453
GPT.16015.19	0.699053	0.530429	0.905144	0.0084948	0.0229226
PNKP.13657.2	0.68949	0.520104	0.906239	0.00852549	0.022993
NR3C2.12931.16	1.35044	1.0786	1.69462	0.00854638	0.0230369
CLK2.11327.56	0.709871	0.546036	0.911251	0.008617	0.0232147
RAC3.16769.20	1.36609	1.08335	1.73473	0.0086297	0.0232363
TNC.6042.52	0.731836	0.578086	0.924606	0.00870679	0.0234312
PRKG1.13067.5	0.687184	0.514088	0.901303	0.00873426	0.0234925
SCGN.15305.7	0.657592	0.470902	0.881851	0.00874857	0.0235183
BCL10.8768.4	0.620565	0.421711	0.860499	0.00876754	0.0235473
KLK10.6227.1	0.722338	0.564767	0.919685	0.0087688	0.0235473
RAN.4282.3	0.726977	0.571447	0.922522	0.00879871	0.0236149
RSPO1.16614.27	1.42999	1.09489	1.87531	0.00881447	0.0236444
ATAD1.6625.31	1.34796	1.07961	1.69601	0.00882674	0.0236646
SLC6A9.11653.69	0.649722	0.463255	0.880952	0.00885313	0.0237226
DNAJC15.7197.2	1.36905	1.09061	1.75468	0.00891954	0.0238763
BTN3A1.7081.2	1.37116	1.09293	1.75969	0.00892007	0.0238763
RRBP1.9913.4	1.40686	1.09155	1.82402	0.00895938	0.0239686
TNC.4155.3	1.38553	1.08605	1.77421	0.00901014	0.0240915
ELF5.13457.33	0.492536	0.278773	0.797151	0.00903939	0.0241567
SPINK8.7962.11	0.690295	0.515662	0.901194	0.00914878	0.024436
SYK.10722.13	0.725748	0.568376	0.922358	0.00918285	0.0245138
FOLH1.5478.50	0.613369	0.409704	0.855772	0.00921037	0.0245741
TCP11.8334.65	0.685339	0.507693	0.898159	0.0093541	0.0249443
SPN.12873.11	0.548571	0.336319	0.82395	0.00936603	0.0249627
RAB26.6997.32	1.37237	1.08308	1.74949	0.00938136	0.0249902
MPP7.12732.13	0.71123	0.543918	0.912506	0.00938665	0.0249909
CD209.3029.52	0.702717	0.534017	0.910249	0.00943294	0.0251008
COLEC12.5457.5	0.711231	0.546851	0.916152	0.00945724	0.025152
NT5C3L.19135.5	0.577418	0.365471	0.833706	0.00953363	0.0253417
SIT1.11194.6	0.57559	0.361632	0.83605	0.00958115	0.0254544
CTNNB1.8424.269	1.35419	1.0819	1.71887	0.00959083	0.0254665
IGFBP2.8469.41	1.50907	1.1103	2.07226	0.0095972	0.0254699
ST8SIA3.6929.10	0.646681	0.453955	0.877171	0.00974043	0.0258363
ALDH6A1.19136.22	0.69771	0.527118	0.910669	0.00976469	0.0258868
CISD1.7745.3	1.34643	1.07471	1.69626	0.00981087	0.0259954
SNX8.6925.26	0.708863	0.543582	0.91791	0.00982068	0.0260076
LEG1.7154.92	0.709102	0.544012	0.918007	0.00984828	0.0260633
ADGRE2.4546.27	0.712022	0.546723	0.916654	0.00985219	0.0260633
MPST.12686.15	1.36883	1.09063	1.76286	0.0098672	0.0260892
PMP2.15422.12	0.572275	0.361521	0.841776	0.00989421	0.0261467
CRIPT.19294.26	1.45465	1.09402	1.94426	0.00991588	0.0261901
KERA.10758.2	0.722246	0.558797	0.920134	0.00998827	0.0263673
BOLA1.15370.5	1.4035	1.09708	1.83396	0.00999788	0.0263721
APPL1.12825.18	0.573238	0.364635	0.842381	0.0100007	0.0263721
IDH3G.19275.68	0.700643	0.530066	0.910836	0.0100092	0.0263806
RORC.11827.7	0.641321	0.445149	0.874342	0.0100566	0.0264915
F5.4906.35	1.4758	1.1061	2.00062	0.0100657	0.0265014
JUN.10356.21	0.669677	0.487473	0.896814	0.0100782	0.0265172
MEF2C.8933.84	1.37363	1.09235	1.77607	0.0100823	0.0265172
FCN1.15582.25	0.715527	0.549951	0.918466	0.0100911	0.0265264
ARG2.17752.24	0.612278	0.410917	0.86116	0.0101034	0.0265342
RPS19.19166.15	0.666979	0.487083	0.905344	0.0101047	0.0265342
IMPA1.17796.15	1.36059	1.07603	1.72354	0.0101301	0.0265869
RBP4.15633.6	0.72387	0.562929	0.922354	0.0101475	0.0266117
UBLCP1.19124.9	0.685329	0.513153	0.915055	0.0101507	0.0266117
FGF1.3486.58	0.67007	0.487092	0.895181	0.0101556	0.0266117
FOXRED1.8017.23	0.690321	0.515275	0.906708	0.0101741	0.0266331
EFHD1.19616.100	0.677591	0.497128	0.899834	0.0101744	0.0266331
CLEC2L.8242.9	1.33327	1.06737	1.66331	0.0101979	0.0266805
TARBP2.12781.2	1.36623	1.07514	1.75896	0.0102482	0.0267981
PDZK1.16852.10	1.43856	1.11948	1.93706	0.0102916	0.0268974
FGF16.4393.3	1.39968	1.08339	1.81445	0.0103024	0.0269114
APBB2.12753.6	1.33572	1.08162	1.7043	0.010318	0.026938
ATOX1.19233.75	1.37464	1.07708	1.75741	0.0103819	0.0270865
ARF4.18408.26	0.709048	0.541468	0.916976	0.0103857	0.0270865
NUDT5.17761.2	1.36915	1.07706	1.749	0.0104367	0.0272053
CD8B.9310.2	0.681621	0.501653	0.901015	0.0105174	0.0274013
CCL11.5301.7	0.709797	0.544575	0.922494	0.0105287	0.0274164
CUL3.10045.47	0.650999	0.457949	0.885098	0.0105653	0.0274973
PDE9A.5201.50	0.676814	0.495946	0.901856	0.0105886	0.0275436
FAH.11424.4	1.34468	1.07233	1.69458	0.0106249	0.0276237
SNAI2.10014.31	1.46591	1.11632	1.99161	0.0106306	0.0276239
PCDHGC3.7859.21	1.40426	1.08472	1.82904	0.0106571	0.0276786
TES.17419.17	0.67751	0.495652	0.89992	0.0106858	0.0277384
HRK.8008.28	1.33174	1.08038	1.69612	0.0107102	0.0277874
MUTED.19116.1	1.43753	1.11287	1.92364	0.0107363	0.0278405
ACADS.17393.13	0.65255	0.461228	0.88678	0.0107576	0.0278813
HEBP1.18225.13	0.706345	0.534738	0.917374	0.0108302	0.0280551
TYK2.5260.80	0.652179	0.463263	0.892815	0.010837	0.028058
CDH1.18429.10	0.649723	0.456731	0.884157	0.0108521	0.0280824
TNMD.6578.29	1.34579	1.08071	1.7148	0.0109702	0.0283733
RNF34.13386.248	1.3656	1.09059	1.76721	0.0109884	0.0284056
RBBP5.13631.1	1.40053	1.10484	1.85081	0.0110217	0.0284769
PLBD1.6315.58	1.33949	1.06922	1.68475	0.0110462	0.0285173
GRID1.13493.5	0.52276	0.303119	0.825542	0.0110487	0.0285173
TPPP2.12800.5	1.38694	1.0816	1.79383	0.0110681	0.0285524
ANGPTL1.9092.33	1.35438	1.07159	1.71678	0.0110805	0.0285698
GSTP1.4911.49	1.39685	1.08088	1.81613	0.0110924	0.0285857
DPEP2.8327.26	0.729182	0.566864	0.927652	0.0111903	0.0288229
DHX8.11601.26	1.36312	1.08138	1.74989	0.0112076	0.0288526
GZMK.9545.156	0.709153	0.539068	0.917844	0.0112474	0.028932
PDK1.5227.60	0.730124	0.569737	0.927519	0.0112535	0.028932
QKI.7253.6	0.67746	0.493103	0.898986	0.0112559	0.028932
SDCBP2.19261.12	1.3879	1.07614	1.79116	0.0112983	0.0290261
CDK2AP1.9450.18	0.591405	0.384396	0.860015	0.0113065	0.0290322
RBM3.12747.89	0.714748	0.548191	0.924313	0.0113275	0.0290711
HLA.DRB3.6962.5	1.34378	1.06904	1.69552	0.0113421	0.0290938
PSMD7.3898.5	1.32455	1.06526	1.65907	0.0113533	0.0291074
SLC30A5.9594.30	0.702504	0.528184	0.913435	0.0113843	0.029172
LTF.2780.35	1.4309	1.08428	1.89314	0.0114352	0.0292873
MORF4L1.18193.165	0.583565	0.372538	0.859487	0.0114664	0.0293521
FEN1.12577.100	0.602748	0.39278	0.858471	0.0115436	0.0295345
OSTM1.19353.25	0.62777	0.423834	0.871305	0.011606	0.0296791
ZPBP2.10710.23	0.622712	0.421926	0.875894	0.0116584	0.0297976
IHH.19606.28	0.724998	0.561712	0.927294	0.0117157	0.0299288
STAB1.14599.18	1.32767	1.06517	1.66035	0.0117609	0.0300289
GHRH.16293.1	0.631403	0.431439	0.879507	0.0118123	0.0301447
SH3GLB1.16859.100	0.549834	0.334673	0.844619	0.0119459	0.0304701
ALPI.17441.4	0.698039	0.519035	0.911458	0.0119967	0.0305825
PCBD2.6899.37	1.33559	1.06325	1.68075	0.0120023	0.0305825
ENPP7.4435.66	0.726323	0.563316	0.929144	0.0120315	0.0306413
FIBP.19169.88	0.726617	0.563912	0.93015	0.0121191	0.0308486
RELB.11464.9	0.569489	0.359238	0.864595	0.0121585	0.030933
PLEKHA4.10939.16	0.646624	0.449482	0.885546	0.0122271	0.0310917
TNFSF11.14061.48	1.31538	1.05974	1.63786	0.0122336	0.0310925
SNX17.12845.18	1.37835	1.08211	1.79396	0.0122962	0.0312356
PECR.17776.15	1.33599	1.07519	1.70419	0.0123764	0.0314234
OLFM2.19377.14	0.756035	0.607802	0.945521	0.01239	0.0314419
KIR3DS1.5097.14	1.33536	1.07194	1.69637	0.0124006	0.0314527
ATP5J2.11539.4	1.33129	1.07	1.68842	0.0124724	0.0316189
TMEM230.11542.11	0.696785	0.517722	0.914109	0.0125396	0.0317729
PSIP1.17176.13	1.48376	1.09535	2.03538	0.0125849	0.0318715
DLK1.6373.54	0.705011	0.531266	0.921175	0.0126344	0.0319715
ITM2A.7765.15	1.33731	1.068	1.69322	0.0126372	0.0319715
RRM1.11360.39	0.708497	0.536212	0.923485	0.0127191	0.0321624
TPSG1.3404.51	1.34698	1.07841	1.73166	0.0127628	0.0322564
FAM171A2.13479.8	1.32779	1.07027	1.68472	0.0128018	0.0323387
NPTX2.6521.35	1.34128	1.07006	1.7048	0.0128207	0.0323678
UBE2F.18213.30	0.636777	0.436691	0.883811	0.012827	0.0323678
DOC2B.7997.118	0.596868	0.386635	0.865917	0.0128328	0.0323678
ASH2L.12832.10	1.37868	1.08688	1.79328	0.013025	0.0328359
THRA.12527.50	1.39052	1.08906	1.83903	0.0130659	0.032906
CEACAM19.7048.4	0.63721	0.434328	0.882201	0.013066	0.032906
PIGR.3216.2	1.35837	1.06583	1.73324	0.0131336	0.0330595
BCAR3.12634.79	0.672993	0.484688	0.905314	0.013145	0.0330716
B3GNT4.16585.16	0.670856	0.48119	0.902707	0.0131818	0.0331474
APBB2.12761.12	0.620648	0.414728	0.87661	0.0132919	0.0334074
NME4.16809.1	0.722883	0.555977	0.930334	0.0132997	0.0334102
PIP.6060.2	0.705695	0.531672	0.924373	0.0133162	0.0334346
BDNF.14047.78	0.70404	0.530684	0.926625	0.013379	0.0335507
NISCH.12738.43	1.34037	1.07266	1.71903	0.0133793	0.0335507
PSPN.2696.87	1.33209	1.05786	1.67608	0.0133826	0.0335507
TIMP1.2211.9	0.719769	0.545741	0.920418	0.0135293	0.0339014
GLT8D1.8955.60	0.697583	0.51851	0.916774	0.0135617	0.033953
PYDC1.12835.101	0.648882	0.444575	0.88553	0.0135635	0.033953
MPPED2.19153.53	1.38226	1.08491	1.80307	0.0135955	0.0340103
DNAJB1.3852.19	1.38028	1.06783	1.78581	0.0136	0.0340103
IL2RA.3151.6	0.589547	0.366819	0.850124	0.0136506	0.0341197
NAGLU.15509.2	0.718015	0.54674	0.928104	0.0138754	0.0346642
RPL12.19183.164	1.41377	1.07914	1.87423	0.0138876	0.0346772
CLSTN2.18882.7	0.712106	0.537393	0.923697	0.0139025	0.034697
LCN1.11708.2	0.61882	0.413871	0.881918	0.0139347	0.0347599
[truncated: 2,986 more rows]

## Sheet: ST3
Supplementary Table 3. Betas of 92 non-zero proteins identified by lasso that were associated with severe COVID-19.
SOMAmer	Beta
CXCL10.4141.79	0.484866
SFTPD.19590.46	0.381634
CDH5.2819.23	-0.336897
CAPN2.14684.17	0.239548
SULF2.8305.18	0.223741
PGF.3078.1	0.201019
SEPT3.18316.75	0.183286
TNXB.5698.60	-0.181298
HBZ.6919.3	-0.179548
PSMA4.14099.20	-0.165633
ITIH2.9326.33	-0.16509
INSR.3448.13	-0.145286
STX3.7186.111	0.144307
IFNA7.14129.1	0.141912
NADK.13624.17	0.138974
CRISPLD2.5691.2	0.138948
CXCL13.3487.32	0.135443
MX1.17460.51	0.131069
PLEKHA4.10939.16	-0.127923
ZNRF3.10390.21	-0.122488
ITM2C.9523.34	0.120802
LRFN2.7200.4	-0.118787
MAGEA3.12576.21	0.106339
CBLN1.9313.27	-0.106226
PMS2.11312.40	0.103902
MGAT1.10571.14	0.0978538
CCL8.13748.4	0.0970884
HOPX.19196.73	0.092851
LRP12.15506.34	-0.0889671
ERN1.11229.16	0.0857732
NAGPA.11208.15	-0.0844215
HSPA1L.12041.33	0.0826567
CDH12.19388.2	0.0818354
BSG.3585.54	0.0815541
CDHR1.8372.29	0.0794032
FCAMR.9568.289	-0.0767313
RHPN2.11439.88	0.0743021
CD300E.10798.4	-0.071355
WARS.9870.17	0.0675022
UNC5A.7975.97	-0.0624056
AOC1.15486.126	0.0595324
KLB.19557.3	0.0591231
AKR1C3.17377.1	-0.0583788
CD163.5028.59	-0.0565035
C21orf33.5981.6	-0.0557864
CA4.14069.61	-0.0548872
CCL7.4886.3	0.0531111
USP28.19562.8	-0.0530315
SPIN1.18210.12	-0.0505814
EDA.14024.196	0.0468503
PGRMC2.10506.53	0.0438478
MFAP4.5636.10	0.0413358
FBLN5.15585.304	0.0398853
WFDC6.13412.5	-0.038879
RND1.13574.50	0.0380905
GSTM1.15395.15	-0.0369809
RPS3A.5484.63	-0.0358279
LYVE1.3206.4	-0.0340248
BRD1.11607.15	0.0336997
LGALS7.9196.8	0.033523
AGAP3.13960.15	-0.0325899
SEMA3G.5628.21	-0.0287607
CUTC.15315.64	-0.0276742
ZNF75D.11596.47	0.0240011
PRR27.9607.39	-0.0227705
FHL1.16814.13	-0.022506
RAB3A.17516.7	0.0204797
TPM1.5033.27	-0.0202124
DHX9.10527.22	0.0187103
SOX2.18294.26	0.0170628
HMG20A.12712.9	0.0163492
DEFB136.9332.6	0.0160676
PLOD3.10612.18	0.0157118
DCUN1D3.13553.4	0.0155046
CMBL.19115.13	0.0126074
VEGFA.4867.15	0.0105409
PLD5.8081.55	0.00991424
TEAD4.12516.13	0.00955211
SETMAR.12462.20	0.00793031
MYSM1.11536.9	-0.00766769
CSGALNACT2.10772.21	-0.00709726
SMIM13.13452.113	0.00696945
SH3GLB2.18222.34	-0.00659515
CD274.5060.62	0.00620069
EIF4EBP3.18859.7	-0.00594832
CBS.10086.39	-0.00548514
FGF8.17166.4	-0.00542637
HPX.15347.12	0.0052837
TIMD4.15449.33	-0.00327502
SMURF2.13985.12	0.00185245
POLM.12851.5	-0.00133479
SYT9.8066.38	0.000918007

## Sheet: ST4
Supplementary Table 4. Beta of 67 non-zero proteins identified by lasso that were associated with critical COVID-19.
SOMAmer	Beta
CCL7.4886.3	0.488162
SFTPD.19590.46	0.276013
CXCL10.4141.79	0.253838
KRT7.11383.41	0.251742
BRD4.10043.31	0.187248
TNNT2.5315.22	0.185098
CDHR1.8372.29	0.1764
CXCL13.3487.32	0.174386
IFNA7.14129.1	0.154756
SEMA6C.7202.107	0.128639
ICAM5.8245.27	0.114363
PTH1R.13470.43	0.0937584
SETMAR.12462.20	0.0715789
DNAJC4.8016.19	0.0642602
HSPH1.17704.74	0.0559213
RAB3A.17516.7	0.053696
GIMAP6.19302.7	0.0535924
CCDC64.11158.40	0.047241
C18orf32.8236.8	0.0428264
DAG1.8369.102	0.0392507
PCDHGA12.6938.21	0.033238
SLC26A7.13979.3	0.0279144
GP1BA.4990.87	0.0271177
IFNL3.5713.9	0.0250544
PSMB6.10530.8	0.0185713
PRDX5.5017.19	0.0183295
DAPK1.13955.33	0.016415
CHI3L1.11104.13	0.013348
STK17B.5249.31	0.0127039
CKB.3800.71	0.0124347
COL2A1.18875.125	0.00564934
VASN.5682.13	0.00177173
RNASE13.6424.2	-0.000822329
CLSTN1.15521.4	-0.00176048
CCDC25.18264.12	-0.00369412
CBLN1.9313.27	-0.00470792
ZNRF3.10390.21	-0.010211
KIT.2475.1	-0.0134904
CLEC6A.6911.103	-0.0164448
GABBR2.9930.48	-0.0187821
SIRT2.5030.52	-0.0329519
APOC1.15364.101	-0.0345807
ABO.9253.52	-0.0352688
NAGPA.11208.15	-0.035538
ANXA13.17835.28	-0.0492235
VCAN.9561.21	-0.0494905
TBP.2875.15	-0.0526194
PRKCG.5476.66	-0.0526484
ERP27.9333.59	-0.0534236
TIE1.2844.53	-0.056553
PCYOX1.6431.68	-0.0567422
PLTP.15475.4	-0.0571903
RAP1GAP.13735.1	-0.0576707
PRRG1.9008.6	-0.060019
PRSS37.5653.23	-0.060131
SMIM9.8888.33	-0.0606394
RELL1.13399.33	-0.0680973
ZNF134.12787.47	-0.0772717
TK2.19114.8	-0.0833776
CBS.10086.39	-0.0842821
NID2.16060.99	-0.091744
SLC5A8.13691.10	-0.100895
CDH5.2819.23	-0.112677
TNR.11302.237	-0.116576
MICA.2730.58	-0.160648
APLP1.7210.25	-0.171936
TNXB.5698.60	-0.415215

## Sheet: ST5
Supplementary Table 5. Proteins with Spearman's absolute ρ > 0.75 when correlated with one of the proteins in ST3
Model Selected Proteins	Correlated Proteins	Spearman's ρ
DHX9.10527.22	POLR1C.12939.1	0.760792
NAGPA.11208.15	B4GALT6.10832.24	0.751987
NADK.13624.17	RBBP4.15331.47	0.77062
NADK.13624.17	NXT1.9942.2	0.75996
CA4.14069.61	SCN2B.8353.15	0.77697
HPX.15347.12	SERPINA3.2879.9	0.912892
HPX.15347.12	TF.4162.54	0.799016
MX1.17460.51	STAT1.10370.21	0.822999
MX1.17460.51	IFIT3.13642.90	0.836219
MX1.17460.51	ISG15.14151.4	0.848623
MX1.17460.51	NMI.17512.2	0.79742
SH3GLB2.18222.34	IGBP1.12358.6	0.764202
SH3GLB2.18222.34	LANCL2.12628.31	0.75822
SH3GLB2.18222.34	KPNA6.13969.24	0.751565
SH3GLB2.18222.34	ANXA7.14203.3	0.774098
SH3GLB2.18222.34	PNP.15435.4	0.776404
SH3GLB2.18222.34	PIN1.15474.7	0.829626
SH3GLB2.18222.34	GUK1.17325.10	0.824793
SH3GLB2.18222.34	AIDA.17347.80	0.881885
SH3GLB2.18222.34	UBE2K.17380.2	0.762527
SH3GLB2.18222.34	PPME1.17852.5	0.82438
SH3GLB2.18222.34	UBE2V2.18165.181	0.762787
SH3GLB2.18222.34	RANBP1.18191.23	0.785549
SH3GLB2.18222.34	ANXA7.18244.1	0.794877
SH3GLB2.18222.34	PRPSAP2.19150.20	0.814037
SH3GLB2.18222.34	ZFAND1.19173.5	0.756984
SH3GLB2.18222.34	USP14.19189.2	0.760349
SH3GLB2.18222.34	EIF4E.19263.147	0.803694
SH3GLB2.18222.34	DTYMK.19504.22	0.826477
SH3GLB2.18222.34	CSNK2A1.CSNK2B.5225.50	0.764143
SH3GLB2.18222.34	WNK3.5493.17	0.760914
SH3GLB2.18222.34	EIF5A.5888.29	0.813084
SH3GLB2.18222.34	MLEC.6285.71	0.781027
SH3GLB2.18222.34	SNCA.8458.111	0.752853
CDH5.2819.23	EPHA4.16288.17	0.811857
INSR.3448.13	EPHA4.16288.17	0.765156
INSR.3448.13	IGF1R.4232.19	0.798916
BSG.3585.54	ASNA1.13620.10	0.791099
BSG.3585.54	HIST3H2BB.18823.52	0.785373
BSG.3585.54	TGFB1.2333.72	0.767549
BSG.3585.54	CTSG.2431.17	0.8232
BSG.3585.54	FGF8.2443.10	0.757751
BSG.3585.54	GFRA3.2505.49	0.807806
BSG.3585.54	EFNB3.2514.65	0.851085
BSG.3585.54	TNFRSF8.2605.49	0.809978
BSG.3585.54	PRKCZ.2645.54	0.823223
BSG.3585.54	ICAM3.2649.77	0.751391
BSG.3585.54	PECAM1.2695.25	0.823381
BSG.3585.54	SOD1.2794.60	0.821739
BSG.3585.54	MMP17.2838.53	0.850831
BSG.3585.54	PLA2G10.2949.6	0.752586
BSG.3585.54	GDF9.3067.67	0.765249
BSG.3585.54	CD4.3143.3	0.800092
BSG.3585.54	LTA4H.3204.2	0.750198
BSG.3585.54	BMP10.3587.53	0.844545
BSG.3585.54	CLEC7A.3603.60	0.855903
BSG.3585.54	IL22RA1.3620.67	0.919835
BSG.3585.54	CDC42BPB.3629.60	0.797879
BSG.3585.54	MFRP.3685.53	0.830876
BSG.3585.54	CSF1.3738.54	0.86099
BSG.3585.54	ANGPTL4.3796.79	0.783644
BSG.3585.54	H2AFZ.4163.5	0.809415
BSG.3585.54	PSMA2.4280.47	0.805238
BSG.3585.54	ENTPD3.4436.1	0.751052
BSG.3585.54	ABL2.5261.13	0.75488
BSG.3585.54	BCAR3.5262.57	0.77744
BSG.3585.54	NPPA.5443.62	0.837522
BSG.3585.54	TNFRSF10B.5534.49	0.81673
BSG.3585.54	RNASE10.5602.62	0.756217
BSG.3585.54	NETO1.5639.49	0.763818
BSG.3585.54	CELF2.7245.2	0.845218
BSG.3585.54	SPTLC2.7267.2	0.771787
BSG.3585.54	PRDX4.7789.182	0.771788
BSG.3585.54	CRIM1.8699.43	0.837302
BSG.3585.54	LST1.9531.24	0.768939
CXCL10.4141.79	ISG15.14151.4	0.780515
CRISPLD2.5691.2	MMP9.2579.17	0.904805
CRISPLD2.5691.2	LTF.2780.35	0.754912
CRISPLD2.5691.2	MMP8.9172.69	0.755878
ITIH2.9326.33	HSPA1A.14237.1	0.764121
ITIH2.9326.33	SCN2B.8353.15	0.768174
WARS.9870.17	LCP1.17231.1	0.76246

## Sheet: ST6
Supplementary Table 6. Proteins with Spearman's absolute ρ > 0.75 when correlated with one of the proteins in ST4
Model Selected Proteins	Correlated Proteins	Spearman's ρ
NAGPA.11208.15	B4GALT6.10832.24	0.751987
PTH1R.13470.43	CTSG.2431.17	0.774359
PTH1R.13470.43	GFRA3.2505.49	0.750392
PTH1R.13470.43	EFNB3.2514.65	0.779735
PTH1R.13470.43	PRKCZ.2645.54	0.767083
PTH1R.13470.43	PECAM1.2695.25	0.777615
PTH1R.13470.43	TNFSF18.2708.54	0.799031
PTH1R.13470.43	MMP17.2838.53	0.771267
PTH1R.13470.43	CD4.3143.3	0.751872
PTH1R.13470.43	LTA4H.3204.2	0.764756
PTH1R.13470.43	CLEC7A.3603.60	0.792888
PTH1R.13470.43	IL22RA1.3620.67	0.779387
PTH1R.13470.43	MFRP.3685.53	0.750348
PTH1R.13470.43	NPPA.5443.62	0.805714
PTH1R.13470.43	TNFRSF10B.5534.49	0.794535
PTH1R.13470.43	CELF2.7245.2	0.752173
PTH1R.13470.43	PRDX4.7789.182	0.780404
PTH1R.13470.43	SIGLEC11.8913.22	0.755237
SLC5A8.13691.10	APOB.2797.56	0.766296
DAPK1.13955.33	AP1G2.12714.38	0.756541
DAPK1.13955.33	UFM1.3836.51	0.760187
SLC26A7.13979.3	ACTN2.9844.138	0.784657
CDH5.2819.23	EPHA4.16288.17	0.811857
CXCL10.4141.79	ISG15.14151.4	0.780515
STK17B.5249.31	CDH15.5410.53	0.785176
TNNT2.5315.22	MYL3.18376.19	0.769524
TNNT2.5315.22	TNNI2.5440.26	0.797011
TNNT2.5315.22	ACTN2.9844.138	0.778789
PCDHGA12.6938.21	PCDHGA10.6321.65	0.75824
ICAM5.8245.27	ICAM5.5124.69	0.858857

## Sheet: ST7
Supplementary Table 7. Pathway enrichment of 32 common proteins
source	term_name	term_id	adjusted_p_value	negative_log10_of_adjusted_p_value	term_size	query_size	intersection_size	effective_domain_size	intersections	Immune
GO:MF	signaling receptor binding	GO:0005102	3.1e-05	4.50851	1551	32	14	18679	GFRA3,EFNB3,CD4,CLEC7A,NPPA,EPHA4,ISG15,CCL7,TNXB,CXCL10,CXCL13,IFNA7,CDH5,ZNRF3	No
KEGG	Viral protein interaction with cytokine and cytokine receptor	KEGG:04061	0.000840962	3.07522	98	26	5	8000	IL22RA1,TNFRSF10B,CCL7,CXCL10,CXCL13	Yes
GO:BP	cell activation	GO:0001775	0.00114819	2.93999	1507	32	13	18123	CTSG,EFNB3,PRKCZ,PECAM1,CD4,LTA4H,CLEC7A,NPPA,PRDX4,SFTPD,CXCL10,IFNA7,RAB3A	No
KEGG	Cytokine-cytokine receptor interaction	KEGG:04060	0.00187068	2.728	293	26	7	8000	CD4,IL22RA1,TNFRSF10B,CCL7,CXCL10,CXCL13,IFNA7	Yes
GO:BP	cell surface receptor signaling pathway	GO:0007166	0.00194076	2.71203	3226	32	18	18123	CTSG,GFRA3,EFNB3,PRKCZ,PECAM1,CD4,IL22RA1,NPPA,TNFRSF10B,EPHA4,ISG15,CCL7,CXCL10,CXCL13,IFNA7,CDH5,ZNRF3,CBLN1	No
GO:MF	sulfur compound binding	GO:1901681	0.0019734	2.70478	264	32	6	18679	CTSG,CCL7,TNXB,CXCL10,CXCL13,CBS	No
GO:BP	immune response	GO:0006955	0.00239658	2.62041	2544	32	16	18123	CTSG,PRKCZ,PECAM1,CD4,LTA4H,CLEC7A,IL22RA1,NPPA,PRDX4,ISG15,CCL7,SFTPD,CXCL10,CXCL13,IFNA7,RAB3A	Yes
GO:BP	leukocyte activation	GO:0045321	0.00247756	2.60598	1341	32	12	18123	CTSG,EFNB3,PRKCZ,PECAM1,CD4,LTA4H,CLEC7A,NPPA,PRDX4,SFTPD,IFNA7,RAB3A	Yes
GO:BP	cell-cell adhesion	GO:0098609	0.00348314	2.45803	898	32	10	18123	EFNB3,PRKCZ,PECAM1,CD4,TNXB,SFTPD,CDHR1,CXCL13,CDH5,CBLN1	No
GO:MF	heparin binding	GO:0008201	0.00361144	2.44232	168	32	5	18679	CTSG,CCL7,TNXB,CXCL10,CXCL13	No
GO:BP	protein phosphorylation	GO:0006468	0.00377155	2.42348	1673	32	13	18123	CTSG,PRKCZ,PECAM1,CD4,CLEC7A,NPPA,TNFRSF10B,PRDX4,EPHA4,TNXB,CXCL10,IFNA7,CDH5	No
GO:BP	immune system process	GO:0002376	0.00508162	2.294	3438	32	18	18123	CTSG,EFNB3,PRKCZ,PECAM1,CD4,LTA4H,CLEC7A,IL22RA1,NPPA,TNFRSF10B,PRDX4,ISG15,CCL7,SFTPD,CXCL10,CXCL13,IFNA7,RAB3A	Yes
GO:BP	leukocyte activation involved in immune response	GO:0002366	0.00515681	2.28762	723	32	9	18123	CTSG,PRKCZ,PECAM1,LTA4H,CLEC7A,NPPA,PRDX4,IFNA7,RAB3A	Yes
GO:BP	cell activation involved in immune response	GO:0002263	0.00539542	2.26797	727	32	9	18123	CTSG,PRKCZ,PECAM1,LTA4H,CLEC7A,NPPA,PRDX4,IFNA7,RAB3A	Yes
GO:BP	response to external stimulus	GO:0009605	0.00671985	2.17264	3114	32	17	18123	CTSG,GFRA3,EFNB3,CD4,CLEC7A,IL22RA1,NPPA,TNFRSF10B,EPHA4,ISG15,CCL7,SFTPD,CXCL10,CXCL13,IFNA7,CDH5,CBS	No
GO:BP	regulation of protein phosphorylation	GO:0001932	0.00898569	2.04645	1246	32	11	18123	PRKCZ,PECAM1,CD4,CLEC7A,NPPA,TNFRSF10B,EPHA4,TNXB,CXCL10,IFNA7,CDH5	No
GO:MF	CXCR3 chemokine receptor binding	GO:0048248	0.0111583	1.9524	5	32	2	18679	CXCL10,CXCL13	Yes
GO:BP	cellular protein modification process	GO:0006464	0.0144151	1.84118	4108	32	19	18123	B4GALT6,CTSG,PRKCZ,PECAM1,CD4,CLEC7A,NPPA,TNFRSF10B,PRDX4,EPHA4,ISG15,TNXB,CXCL10,IFNA7,CDH5,SETMAR,RAB3A,NAGPA,ZNRF3	No
GO:BP	protein modification process	GO:0036211	0.0144151	1.84118	4108	32	19	18123	B4GALT6,CTSG,PRKCZ,PECAM1,CD4,CLEC7A,NPPA,TNFRSF10B,PRDX4,EPHA4,ISG15,TNXB,CXCL10,IFNA7,CDH5,SETMAR,RAB3A,NAGPA,ZNRF3	No
GO:MF	glycosaminoglycan binding	GO:0005539	0.0192759	1.71498	238	32	5	18679	CTSG,CCL7,TNXB,CXCL10,CXCL13	Yes
GO:BP	defense response	GO:0006952	0.0214455	1.66866	1956	32	13	18123	CTSG,PRKCZ,CD4,CLEC7A,IL22RA1,NPPA,ISG15,CCL7,SFTPD,CXCL10,CXCL13,IFNA7,CDH5	Yes
GO:CC	cell surface	GO:0009986	0.0215781	1.66599	896	32	8	18964	CTSG,GFRA3,CD4,CLEC7A,TNFRSF10B,EPHA4,CXCL10,CDH5	No
GO:BP	regulation of lymphocyte chemotaxis	GO:1901623	0.0218056	1.66143	26	32	3	18123	CCL7,CXCL10,CXCL13	Yes
GO:BP	regulation of protein modification process	GO:0031399	0.0266263	1.57469	1685	32	12	18123	PRKCZ,PECAM1,CD4,CLEC7A,NPPA,TNFRSF10B,EPHA4,ISG15,TNXB,CXCL10,IFNA7,CDH5	No
GO:BP	phosphorylation	GO:0016310	0.0267541	1.57261	1996	32	13	18123	CTSG,PRKCZ,PECAM1,CD4,CLEC7A,NPPA,TNFRSF10B,PRDX4,EPHA4,TNXB,CXCL10,IFNA7,CDH5	No
GO:BP	regulation of phosphorylation	GO:0042325	0.0310737	1.50761	1419	32	11	18123	PRKCZ,PECAM1,CD4,CLEC7A,NPPA,TNFRSF10B,EPHA4,TNXB,CXCL10,IFNA7,CDH5	No
GO:BP	response to stress	GO:0006950	0.0313973	1.50311	4321	32	19	18123	CTSG,PRKCZ,CD4,CLEC7A,IL22RA1,NPPA,TNFRSF10B,PRDX4,EPHA4,ISG15,CCL7,SFTPD,CXCL10,CXCL13,IFNA7,CDH5,CBS,SETMAR,RAB3A	No
GO:MF	chemokine activity	GO:0008009	0.0314001	1.50307	49	32	3	18679	CCL7,CXCL10,CXCL13	Yes
GO:BP	macromolecule modification	GO:0043412	0.0341679	1.46638	4345	32	19	18123	B4GALT6,CTSG,PRKCZ,PECAM1,CD4,CLEC7A,NPPA,TNFRSF10B,PRDX4,EPHA4,ISG15,TNXB,CXCL10,IFNA7,CDH5,SETMAR,RAB3A,NAGPA,ZNRF3	No
GO:BP	cellular protein metabolic process	GO:0044267	0.0349476	1.45658	5280	32	21	18123	B4GALT6,CTSG,PRKCZ,PECAM1,CD4,LTA4H,CLEC7A,NPPA,TNFRSF10B,PRDX4,EPHA4,ISG15,TNXB,SFTPD,CXCL10,IFNA7,CDH5,SETMAR,RAB3A,NAGPA,ZNRF3	No
GO:MF	cytokine receptor binding	GO:0005126	0.037533	1.42559	274	32	5	18679	CCL7,CXCL10,CXCL13,IFNA7,CDH5	Yes
REAC	Innate Immune System	REAC:R-HSA-168249	0.0442509	1.35408	1090	26	10	10622	CTSG,PECAM1,CD4,LTA4H,CLEC7A,PRDX4,ISG15,SFTPD,IFNA7,RAB3A	Yes
GO:BP	cell communication	GO:0007154	0.0486753	1.31269	6961	32	24	18123	CTSG,GFRA3,EFNB3,PRKCZ,PECAM1,CD4,CLEC7A,IL22RA1,NPPA,TNFRSF10B,PRDX4,EPHA4,ISG15,CCL7,SFTPD,CXCL10,CXCL13,IFNA7,CDH5,CBS,SETMAR,RAB3A,ZNRF3,CBLN1	No
GO:BP	anatomical structure morphogenesis	GO:0009653	0.049726	1.30342	2816	32	15	18123	B4GALT6,GFRA3,EFNB3,PRKCZ,MFRP,NPPA,EPHA4,CCL7,CXCL10,CDHR1,CXCL13,CDH5,RAB3A,ZNRF3,CBLN1	No
GO:BP	defense response to bacterium	GO:0042742	0.0499949	1.30107	349	32	6	18123	CTSG,CD4,IL22RA1,ISG15,SFTPD,CXCL13	Yes

## Sheet: ST8
Supplementary Table 8. Mount Sinai COVID-19 Biobank Team
Charuta Agashe
Priyal Agrawal
Alara Akyatan
Kasey Alesso-Carra
Eziwoma Alibo
Kelvin Alvarez
Angelo Amabile
Carmen Argmann
Kimberly Argueta
Steven Ascolillo
Rasheed Bailey
Craig Batchelor
Noam D. Beckmann
Aviva G. Beckmann
Priya Begani
Jessica Le Berichel
Dusan Bogunovic
Swaroop Bose
Cansu Cimen Bozkus
Paloma Bravo
Mark Buckup
Larissa Burka
Sharlene Calorossi
Lena Cambron
Guillermo Carbonell
Gina Carrara
Mario A. Cedillo
Christie Chang
Serena Chang
Alexander W. Charney
Steven T. Chen
Esther Cheng
Jonathan Chien
Mashkura Chowdhury
Jonathan Chung
Phillip H. Comella
Dana Cosgrove
Francesca Cossarini
Liam Cotter
Arpit Dave
Travis Dawson
Bheesham Dayal
Diane Marie Del Valle
Maxime Dhainaut
Rebecca Dornfeld
Katie Dul
Melody Eaton
Nissan Eber
Cordelia Elaiho
Ethan Ellis
Frank Fabris
Jeremiah Faith
Dominique Falci
Susie Feng
Brian Fennessy
Marie Fernandes
Nataly Fishman
Nancy J. Francoeur
Sandeep Gangadharan
Daniel Geanon
Bruce D. Gelb
Benjamin S. Glicksberg
Sacha Gnjatic
Joanna Grabowska
Gavin Gyimesi
Maha Hamdani
Diana Handler
Jocelyn Harris
Matthew Hartnett
Sandra Hatem
Manon Herbinet
Elva Herrera
Arielle Hochman
Gabriel E. Hoffman
Jaime Hook
Laila Horta
Etienne Humblin
Suraj Jaladanki
Hajra Jamal
Jessica S. Johnson
Gurpawan Kang
Neha Karekar
Subha Karim
Geoffrey Kelly
Jong Kim
Seunghee Kim-Schulze
Edgar Kozlova
Arvind Kumar
Jose Lacunza
Alona Lansky
Dannielle Lebovitch
Brian Lee
Grace Lee
Gyu Ho Lee
Jacky Lee
John Leech
Lauren Lepow
Michael B. Leventhal
Lora E. Liharska
Katherine Lindblad
Alexandra Livanos
Bojan Losic
Rosalie Machado
Kent Madrid
Zafar Mahmood
Kelcey Mar
Thomas U. Marron
Glenn Martin
Robert Marvin
Shrisha Maskey
Paul Matthews
Katherine Meckel
Saurabh Mehandru
Miriam Merad
Cynthia Mercedes
Elyze Merzier
Dara Meyer
Gurkan Mollaoglu
Sarah Morris
Konstantinos Mouskas
Emily Moya
Naa-akomaah Yeboah
Girish Nadkarni
Kai Nie
Marjorie Nisenholtz
George Ofori-Amanfo
Kenan Onel
Merouane Ounadjela
Manishkumar Patel
Vishwendra Patel
Cassandra Pruitt
Adeeb Rahman
Shivani Rathi
Jamie Redes
Ivan Reyes-Torres
Alcina Rodrigues
Alfonso Rodriguez
Vladimir Roudko
Panagiotis Roussos
Evelyn Ruiz
Pearl Scalzo
Eric E. Schadt
Ieisha Scott
Robert Sebra
Hardik Shah
Mark Shervey
Pedro Silva
Nicole W. Simons
Melissa Smith
Alessandra Soares Schanoski
Juan Soto
Shwetha Hara Sridhar
Stacey-Ann Brown
Hiyab Stefanos
Meghan Straw
Robert Sweeney
Alexandra Tabachnikova
Collin Teague
Ryan Thompson
Manying Tin
Kevin Tuballes
Scott R. Tyler
Bhaskar Upadhyaya
Akhil Vaid
Verena Van Der Heide
Natalie Vaninov
Konstantinos Vlachos
Daniel Wacker
Laura Walker
Hadley Walsh
Wenhui Wang
Bo Wang
C. Matthias Wilk
Lillian Wilkins
Karen M. Wilson
Jessica Wilson
Hui Xie
Li Xue
Nancy Yi
Ying-chih Wang
Mahlet Yishak
Sabina Young
Alex Yu
Nina Zaks
Renyuan Zha
